# Supplementary material for: Suspected clinical chorioamnionitis with peak intrapartum temperature <380C: the prevalence of confirmed chorioamnionitis and short term neonatal outcome
Source: BMC Pediatr. 2022 Apr 11;22:197. doi: 10.1186/s12887-022-03239-9 (PMC8996607; doi:10.1186/s12887-022-03239-9)
Supplement: Supplementary file 1 — Additional file 1. [file 12887_2022_3239_MOESM1_ESM.xlsx]

## Sheet: data 
Serial No	Mother : code	date of delivery	Mother's Age at the time delivery(years)	Parity	Gravida	Gestational age at birth ( weeks)	Type of delivery : LSCS =CS, NVD =N	Group B streptococcus ( GBS) colonization status –Unknown (U) if no HVS done within 5 weeks of delivery / Positive (P) if positive at any time during this pregnancy /negative (N)if HVS tested negative within 5 weeks of delivery	Spontaneous Rupture Of Membranes ( SROM =S, No SROM=No )	Meconium stained amniotic fluid ( MSAF) If yes=Y, if no -NO	Induced (I) or not indiced (NI) labor,	Rupture of membrane (ROM) to labor duration (SRM/AROM -WHICH EVER IS EARLER - hours)	Regular contractions at the time of admission	Length of first stage of labor after admission( hours )	Number of vaginal examinations during labor	Whether received Epidural Analgesia before the peak temperature : yes =Y, no=NO	Peak maternal temperature during labor (degree Celcius)	Peak temp was 38 degC or more and had at least one reading between 37.6 and 37.9 C, prior to peak temperature (yes =Y, No =N, Not applicable =NA)	Received antipyretics for the first spike above 37.5 degree C (yes =Y, No =N, Not applicable =NA)	Temperature 38 or more, with no prior epidural ( YES/NO)	Peak temperature to delivery durartion (A = <2 hours ,B= 2-4 hours , C= >4 hours = )	Fetal tachycardia - yes =Y, no=N	Maternal tachycardia >100- yes =Y, no=N	Intrapartum GBS prophylaxis:0 = Nil /A=<2 hours /B=2-3.9 hours /C=4 hours or more before labor	Antibiotics for chorioamnionitis –specify ANTIBIOTIC1 ampicillin - AMP, Cefriaxone - CX, Clinda- CL, Genta-GM, Metro- MET	Antibiotics for chorioamnionitis –specify ANTIBIOTIC2	Antibiotics for chorioamnionitis (first dose)timing: -0 = nil/A==< 2 hours/B= 2-3.9 hours /C=4 hours or more	Instrumental delivery- yes =Y, no=NO	Mother's Latest White Blood Cell count ( WBC) before delivery	Mother's Latest C-Reactive protein before delivery	Mother- Blood Culture - ND- not done, ST- sterile, Positive- write the organism	placental culture - no growth (NG) / not done(ND) / if positive-mention bacteria	Histopathology : not done (ND) / Negative(Neg) / chorioamnionitis (C) / chorioamnionitis with funisitis (CF) / Funisitis(F)	Baby :code	Birth weight (g)	Sex	1 minute Apgar score	5 minute Apgar score	Need for positive pressure ventilation at birth- yes=y, no =N	Baby Temperature at birth ( degree Celcius) LR/OT	BABYTemp upon admission	Age Upon admission (minutes)	Symptoms - NIL/ RD or desat /hypoactivity /Seizure/Others	BABY-MaximumWBC during first 48 hours ( mg/dl)	BABY -Maximum CRP during first 48 hours ( mg/dl)	Blood Culture Sterile =ST / positive- specify bacteria	CSF study (specify if positive/negative or not done)	Maximum respiratory support needed, if any (NIL, NC nasal cannula, CP-CPAP or MVmechanical ventilation )	Type of antibiotic used
1	M001	2016-01-09	26	0	1	41	V	P	NO	Y	NI	13	N	14	4	Y	37.6	NA	N	NA	B	N	Y	C	AMP	CL	B	Y	16.4	31	ND	NG	C	B001	2976	F	9	9	N	37.5	37	60	NIL	19.9	5	ST	ND	NC	AMPICILLIN/ AMIKACIN
2	M002	2016-01-14	29	1	2	39	CS	P	S	NO	NI	4	Y	3.5	3	NO	38.5	Y	N	NO	B	Y	Y	0	AMP	CL	B	NO	14.8	22	GBS	GBS	ND	B002	3590	M	9	10	Y	37.7	37.8	5	RD	11.7	44	ST	ND	MV	PENICILLIN G/ AMIKACIN/ CEFOTAXIME
3	M003	2016-01-29	42	2	3	38	V	N	S	NO	NI	32	N	8.5	4	Y	37.6	NA	N	NA	B	N	NO	C	CX	CL	C	NO	19.4	8	ND	ND	ND	B003	3190	M	9	10	N	36.8	36.7	45	NIL	10.3	18	ST	ND	NIL	AMPICILLIN/ AMIKACIN
4	M004	2016-02-06	29	0	1	38	V	N	S	NO	NI	36	N	7	5	Y	37.9	NA	N	NA	C	N	NO	C	CL	GM	C	Y	12	20	ST	GBS	C	B004	3286	M	9	10	N	38	37.4	30	RD,IRRITABILITY	23.3	40	ST	ND	NIL	AMPICILLIN/ AMIKACIN/PENICILLIN G
5	M005	2016-03-04	30	2	4	39	CS	U	NO	NO	I	6	N	2	2	Y	37.8	NA	Y	NA	A	Y	Y	0			0	NO	13	NO	ND	ND	ND	B005	3280	M	9	10	N	37.8	37.3	75	NIL	14.9	5	ST	ND	NIL	AMPICILLIN/ AMIKACIN
6	M006	2016-03-07	26	0	2	40	V	U	NO	Y	NI	11	N	11	5	Y	37.9	NA	N	NA	A	Y	Y	0	CL		A	Y	14.9	123	ST	NG	ND	B006	4712	M	9	10	N	36.9	36.7	30	NIL	17.7	5	ST	ND	NIL	AMPICILLIN/ AMIKACIN
7	M007	2016-03-08	25	0	2	40	V	U	NO	NO	NI	6	N	10	6	Y	37.6	NA	N	NA	A	Y	Y	0			0	Y	10.3	27	ST	ND	ND	B007	3718	F	9	10	N	38.7	37.2	15	NIL	24.9	8	ST	ND	NL	AMPICILLIN/ AMIKACIN
8	M008	2016-03-08	27	0	1	40	V	N	S	Y	NI	27	N	16	6	Y	37.6	NA	Y	NA	A	N	NO	C			0	Y	15.9	53	ND	STAPH AUREUS	ND	B008	2762	F	9	10	N	37.4	37.2	25	RD	21.1	8	ST	ND	NC	AMPICILLIN/ AMIKACIN
9	M009	2016-03-16	29	0	1	40	V	U	NO	NO	NI	10	N	14	7	Y	37.6	NA	Y	NA	B	Y	NO	0	CL		A	Y	14.1	ND	ND	ND	ND	B009	3283	M	9	10	N	37.5	36.4	60	NIL	22.9	5	ST	ND	NL	AMPICILLIN/ AMIKACIN
10	M010	2016-04-12	21	1	2	40	V	N	S	NO	NI	120	Y	2.5	3	NO	37.7	NA	Y	NA	B	N	NO	0			0	NO	17.8	ND	ND	NG	CF	B010	3148	F	9	10	N	37.6	36.7	25	RD	9.1	45	ST	ND	NC	AMPICILLIN/ AMIKACIN
11	M011	2016-04-12	30	0	1	36	CS	U	S	NO	NI	19	Y	4	3	Y	37.8	NA	N	NA	C	N	NO	A	CL		C	NO	13.7	13	GBS	GBS	ND	B011	3340	M	9	10	N	36.3	36.7	60	NIL	6.1	46	ST	ND	NIL	AMPICILLIN/ AMIKACIN2
12	M012	2016-04-19	28	0	1	39	V	U	S	NO	NI	14	Y	7	5	Y	37.9	NA	Y	NA	A	Y	Y	B	CX	CL	B	Y	11.9	ND	ST	ND	ND	B012	3575	F	9	10	N	37	36.8	75	DESAT	26.4	11	ST	ND	NC	AMPICILLIN/ AMIKACIN2
13	M013	2016-04-20	32	1	2	30	CS	N	NO	NO	NI	0	N	0	1	NO	37.7	NA	Y	NA	A	N	NO	0			0	NO	11.9	15	ND	NG	ND	B013	1650	M	9	10	N	36.7	37	30	RD	6.3	5	ST	ND	CP	AMPICILLIN/ AMIKACIN2
14	M014	2016-04-24	30	0	1	39	V	U	NO	NO	NI	8	Y	9.5	4	Y	37.8	NA	Y	NA	A	N	NO	0			0	NO	15.4	17	ND	NG	ND	B014	3238	F	9	10	N	37.2	36.5	30	RD	26.5	8	ST	ND	NC	AMPICILLIN/ AMIKACIN
15	M015	2016-04-25	31	0	1	40	V	U	NO	NO	NI	8.5	N	10	5	Y	38	Y	N	NO	C	N	Y	0	CX		A	NO	19.3	10	ND	ND	ND	B015	3460	F	9	10	N	37.2	37.7	120	NIL	16.7	5	ST	ND	NIL	AMPICILLIN/ AMIKACIN
16	M016	2016-04-28	20	0	1	41	CS	U	S	NO	I	8	N	14	6	Y	38.3	Y	NA	NO	A	N	NO	0	AMP	CL	C	NO	12.5	7	ND	ND	NOC	B016	3656	M	9	10	N	38.6	37.4	25	NIL	14.2	10	ST	ND	NIL	AMPICILLIN/ AMIKACIN
17	M017	2016-05-01	27	0	1	41	CS	U	NO	Y	I	9	N	35	6	Y	37.6	NA	Y	NA	A	N	Y	0	CL		A	NO	10.6	27	ND	NG	ND	B017	3858	F	9	10	N	37.5	36.8	60	NIL	16.7	5	ST	ND	NIL	AMPICILLIN/ AMIKACIN
18	M018	2016-05-01	28	1	2	41	V	U	NO	NO	NI	16	Y	14	7	Y	37.6	NA	Y	NO	C	N	y	0	CL	GM	C	NO	16.4	129	ST	ND	ND	B018	3420	F	9	10	N	36.9	36.9	73	NIL	26.7	10	ST	ND	NIL	AMPICILLIN/ AMIKACIN
19	M019	2016-05-02	23	0	1	38	V	U	NO	NO	I	14	N	16.5	4	Y	37.7	NA	Y	NO	C	N	NO	B	CL		A	Y	14.3	ND	ST	ND	ND	B019	3300	F	9	10	N	37.5	37.9	65	NIL	17.4	ND	ST	ND	NIL	AMPICILLIN/ AMIKACIN
20	M020	2016-05-02	31	0	1	40	CS	U	NO	NO	I	0	N	36	14	Y	37.9	NA	Y	NO	B	N	NO	0	CEX		C	NO	19.7	26	ST	NG	ND	B020	4200	F	9	10	N	37	37.3	15	NL	13	ND	ST	ND	NIL	AMPICILLIN/ AMIKACIN
21	M021	2016-05-03	38	0	3	41	V	U	NO	NO	I	0	Y	11.5	4	Y	38.2	Y	N	NO	A	N	Y	0	CEX	MET	B	NO	19.9	30	STAPHYLOCOCCUS	ND	ND	B021	3600	M	9	10	N	36.9	37	55	NIL	15.7	ND	ST	ND	NIL	AMPICILLIN/ AMIKACIN
22	M022	2016-05-04	29	0	2	30	V	P	NO	NO	NI	1	Y	3	2	NO	37.6	NA	Y	NA	B	N	NO	C			0	NO	20.4	27	ND	H INFLUENZA	ND	B022	1800	F	4	8	y	37	38.1	15	RD	3.8	50	ST	ND	MV	AMPICILLIN/ AMIKACIN/PENICILLIN G
23	M023	2016-05-04	23	0	1	38	V	U	S	Y	NI	20	Y	12	6	Y	37.6	NA	Y	NO	C	N	NO	0	CEX		C	Y	14.9	12	ST	NG	ND	B023	4100	M	9	10	N	37.8	36.8	32	NIL	21.6	ND	ST	ND	NIL	AMPICILLIN/ AMIKACIN/PENICILLIN G
24	M024	2016-05-04	27	0	1	41	CS	U	NO	NO	NI	0	N	4	3	Y	37.7	NA	Y	NO	B	N	NO	0	CEX	MET	A	NO	9.1	5	ST	NG	ND	B024	3800	F	9	10	N	37.5	36.5	28	NIL	25.9	ND	ST	ND	NIL	AMPICILLIN/ AMIKACIN/PENICILLIN G
25	M025	2016-05-11	25	0	1	39	CS	U	S	NO	NI	17	Y	11.5	5	Y	37.7	NA	Y	NO	B	N	NO	0	CL	GEN	C	NO	15.9	ND	ND	NG	ND	B025	3400	M	9	10	N	37	36.9	22	RD	19.6	ND	ST	ND	NC	AMIKACIN, AMPICILLIN
26	M026	2016-05-12	26	0	1	41	CS	U	S	NO	I	21	N	40	10	Y	37.7	NA	N	NA	C	Y	Y	0	AMP	GM	C	NO	18	17.5	ND	STR ANGINOSUS	ND	B026	3120	F	9	10	N	37.4	37.1	120	RD	6.1	98	ST	ND	NIL	AMPICILLIN/ AMIKACIN
27	M027	2016-05-14	28	0	1	40	V	N	S	Y	NI	24	N	17.5	10	Y	37.6	NA	Y	NA	A	N	NO	0			0	Y	10.6	222	ND	ND	ND	B027	4005	M	9	10	N	38.8	37.1	25	NIL	18.2	5	ST	ND	NIL	AMPICILLIN/ AMIKACIN
28	M028	2016-05-14	26	0	1	39	V	U	S	NO	NI	8	Y	4.5	5	Y	37.7	NA	Y	NO	B	Y	NO	0	CEX	MET	C	Y	5.5	ND	ST	ND	ND	B028	3370	M	9	10	N	36.7	36.7	27	NIL	23	ND	ST	ND	NIL	AMPICILLIN/ AMIKACIN
29	M029	2016-05-15	32	0	1	34	CS	U	NO	NO	I	6	N	14.5	5	Y	38.5	Y	NA	Y	A	N	NO	0			0	NO	15.2	27	ND	ND	ND	B029	3222	F	9	10	N	39.2	37.2	25	NIL	10.8	10	ST	ND	NIL	AMPICILLIN/ AMIKACIN
30	M030	2016-05-25	31	4	5	30	CS	U	NO	NO	NI	0	N	0	2	NO	38.3	Y	NA	Y	A	N	NO	0	CX	MET	C	NO	15.7	297	ST	ND	NOC	B030	1500	F	9	10	N	36.9	37.9	30	RD	10.8	1	ST	ND	CP	AMPICILLIN/ AMIKACIN
31	M031	2016-06-05	31	0	1	41	V	N	S	NO	NI	31	N	19	5	Y	37.6	NA	Y	NA	C	N	Y	0	AMP	GM	B	Y	18.4	86	ND	NG	C	B031	3550	M	9	10	N	36.7	36.8	15	NIL	26.6	5	ST	ND	NIL	AMPICILLIN/ AMIKACIN
32	M032	2016-06-21	25	0	1	39	V	U	NO	NO	NI	12	Y	10	6	NO	37.7	NA	Y	NA	C	N	Y	0	CX	MET	C	NO	17.8	65	ND	KLEBSIELLA	SCF	B032	3000	M	9	10	N	37.1	37.7	20	FEVER , VOMITING	15.6	31	ST	ND	NIL	AMPICILLIN/ AMIKACIN
33	M033	2016-06-24	32	0	4	40	V	U	NO	NO	I	12	N	22	8	Y	37.6	NA	Y	NA	A	N	NO	0			0	NO	13.4	48	ND	ND	ND	B033	3356	F	9	10	N	38	36.9	35	NIL	18.6	10	ST	ND	NIL	AMPICILLIN/ AMIKACIN
34	M034	2016-06-29	29	0	1	41	V	U	NO	NO	I	15	N	33.5	10	Y	37.6	NA	N	NA	C	Y	Y	0			0	Y	18.4	27	ND	ND	ND	B034	3576	F	9	10	N	38.2	38.2	35	RD	22.7	12	ST	ND	NIL	AMPICILLIN/ AMIKACIN
35	M035	2016-07-02	30	1	2	39	CS	N	S	NO	NI	19.5	N	1	2	NO	39.4	N	NA	Y	B	Y	Y	0	CX	MET	B	NO	16.1	14	ND	ND	ND	B035	3972	F	9	10	N	38.6	38.3	25	NIL	15.4	23	ST	ND	NIL	AMPICILLIN/ AMIKACIN
36	M036	2016-07-08	36	2	3	40	CS	U	NO	NO	I	2	N	12	4	y	37.8	NA	Y	NA	A	Y	Y	C	CL		B	NO	8.2	ND	ND	NG	ND	B036	3978	M	9	10	N	37.8	37.7	55	NIL	15.9	5	ST	ND	NIL	AMPICILLIN/ AMIKACIN
37	M037	2016-07-28	36	0	1	39	V	P	S	NO	NI	5.5	Y	6	4	NO	39.5	N	NA	Y	C	Y	NO	0	CX	CL	B	NO	9.1	8	ND	ND	ND	B037	3180	M	9	10	N	36.8	36.8	55	NIL	22	12	ST	ND	NIL	AMPICILLIN/ AMIKACIN
38	M038	2016-08-05	17	0	1	41	V	U	NO	NO	I	5.5	N	8	5	Y	37.6	NA	Y	NA	B	N	NO	0			0	NO	10.1	27	ND	NG	ND	B038	3160	F	9	10	N	37	37	30	NIL	18.8	5	ST	ND	NIL	AMPICILLIN/ AMIKACIN
39	M039	2016-08-15	31	0	1	40	V	U	NO	NO	NI	10	Y	8.5	4	Y	37.8	NA	Y	NA	B	Y	NO	A	CL		A	NO	16	31	ND	ND	ND	B039	3294	F	9	10	N	37.2	36.2	60	NIL	16.3	5	ST	ND	NIL	AMPICILLIN/ AMIKACIN
40	M040	2016-08-19	25	2	4	37	V	U	S	NO	NI	9.5	Y	6.5	4	Y	39.4	N	NA	NO	A	Y	Y	C	AMP	MET	A	NO	16	34	ST	GBS	SC	B040	3592	F	9	10	N	38.6	37.4	60	RD	13.4	57	ST	ND	NIL	AMPICILLIN/ AMIKACIN
41	M041	2016-08-26	24	0	1	40	CS	U	S	Y	NI	13.5	Y	12.5	7	Y	37.7	NA	Y	NA	A	N	NO	C	CX	CL	A	NO	14.8	21	ND	ND	ND	B041	3304	F	6	10	Y	37.3	37.3	35	NIL	15.3	1	ST	ND	NIL	AMPICILLIN/ AMIKACIN
42	M042	2016-08-26	37	2	4	38	CS	U	NO	NO	NI	8	Y	12	5	NO	38.2	Y	Y	NO	C	Y	NO	0	AMP	GM	A	NO	12.3	41	ST	ND	NOC	B042	3162	M	5	10	Y	36	36.6	15	NIL	19.5	1	ST	ND	NIL	AMPICILLIN/ AMIKACIN
43	M043	2016-08-30	28	0	1	40	CS	U	S	NO	NI	11	Y	7	5	Y	38	Y	Y	NO	A	Y	NO	0	AMP	GM	B	NO	12.4	102	ND	NG	SCF	B043	3478	F	9	10	N	37.8	36.9	25	NIL	10.1	12	ST	ND	NIL	AMPICILLIN/ AMIKACIN
44	M044	2016-09-11	27	0	1	40	V	N	S	NO	NI	18	Y	5	5	Y	38	Y	N	NO	B	Y	Y	A			0	Y	11.3	ND	ND	ND	ND	B044	3070	F	9	10	N	38.4	37	25	NIL	14.15	5	ST	ND	NIL	AMPICILLIN/ AMIKACIN
45	M045	2016-09-13	32	3	4	38	V	N	S	NO	NI	28	Y	4	4	Y	37.6	NA	Y	NA	A	N	Y	C			0	NO	23.2	ND	ND	ND	ND	B045	3320	M	9	10	Y	37	37	30	NIL	23.2	5	ST	ND	NIL	AMPICILLIN/ AMIKACIN
46	M046	2016-09-13	29	0	1	39	CS	N	NO	Y	NI	5	Y	8	5	Y	38	Y	N	NO	B	Y	Y	0	AMP	GM	B	NO	21.2	ND	ND	ND	SCF	B046	3190	M	9	10	N	37.5	37.8	50	NIL	11	90	ST	ND	NIL	AMPICILLIN/ AMIKACIN
47	M047	2016-09-17	28	0	1	40	CS	N	S	NO	I	26	N	27	3	Y	37.6	NA	Y	NA	C	N	NO	C	CX	CL	C	NO	12.5	ND	ND	ND	C	B047	3000	M	9	10	N	36.8	37.3	40	POOR SUCKING	16.1	5	ST	ND	NIL	AMPICILLIN/ AMIKACIN
48	M048	2016-10-06	29	0	1	40	CS	U	NO	NO	I	9.5	N	13.5	7	Y	37.8	NA	Y	NA	A	Y	NO	C	CL		C	NO	14	32	ND	NG	ND	B048	3344	F	9	10	N	36.9	36.8	30	NIL	17.2	21	ST	ND	NIL	AMPICILLIN/ AMIKACIN/PENICILLIN G
49	M049	2016-10-09	37	0	1	38	CS	N	S	Y	NI	22	Y	8	6	Y	38.3	N	NA	NO	A	Y	NO	C	CL	GM	A	NO	14.9	30	ST	STR ANGINOSUS	ND	B049	3306	F	9	10	N	38.3	37.1	35	NIL	17	40	ST	ND	NIL	AMPICILLIN/ AMIKACIN/PENICILLIN G
50	M050	2016-10-12	24	0	1	38	V	N	S	Y	I	14.5	Y	12.5	15	Y	38.4	Y	Y	NO	A	Y	NO	0	CX	GM	C	Y	19.8	29	ND	STR ANGINOSUS	C	B050	2552	M	1	9	Y	39.5	38.5	45	RD	19.4	31	ST	ND	CP	AMPICILLIN/ AMIKACIN/PENICILLIN G
51	M051	2016-10-16	24	0	1	39	CS	P	S	Y	NI	19	Y	2	2	NO	38.7	Y	N	Y	B	Y	NO	B	CX	PEN	B	NO	6.4	34	ST	GBS	SC	B051	2834	M	9	10	N	37	36.8	30	NIL	7.3	42	ST	ND	NIL	AMPICILLIN/ AMIKACIN/PENICILLIN G
52	M052	2016-10-26	23	0	1	38	V	N	S	NO	NI	3	Y	7.5	5	Y	37.9	NA	Y	NA	A	Y	NO	0			0	NO	7.5	ND	ND	NORMAL FLORA	C	B052	2783	F	9	10	N	37	37.1	35	NIL	13.1	5	ST	ND	NIL	AMPICILLIN/ AMIKACIN
53	M053	2016-10-28	29	0	1	40	CS	N	S	NO	I	28.5	N	22	10	Y	37.9	NA	N	NA	B	Y	Y	A			0	NO	21.7	48	ND	ND	C	B053	3368	F	9	10	N	37.4	36.9	30	RD	17	13	ST	ND	NC	AMPICILLIN/ AMIKACIN
54	M054	2016-11-04	26	0	1	39	V	U	NO	NO	NI	16	Y	15.5	3	Y	38.1	N	NA	Y	C	Y	NO	0	AMP	GM	C	NO	10.8	38	ST	ND	ND	B054	2960	F	9	10	N	38	37.3	30	NIL	15.8	5	ST	ND	NIL	AMPICILLIN/ AMIKACIN
55	M055	2016-11-14	26	1	2	41	V	P	NO	NO	NI	30	Y	16	12	Y	38	N	NA	NO	A	Y	Y	0	CX	CL	C	NO	14.9	41	ND	ND	ND	B055	3148	M	9	10	N	37.5	37.1	35	NIL	25.5	7	ST	ND	NIL	AMPICILLIN/ AMIKACIN
56	M056	2016-11-20	28	0	1	40	V	N	S	NO	NI	24	N	9.5	4	Y	37.8	NA	Y	NA	A	Y	NO	C	CL		A	NO	7.9	ND	ND	ND	ND	B056	3500	M	9	10	N	37.6	37.I	25	NIL	15.5	1	ST	ND	NIL	AMPICILLIN/ AMIKACIN
57	M057	2016-11-26	23	0	1	40	V	U	NO	NO	I	10	N	10.5	5	Y	38.6	N	NA	NO	A	N	NO	A			0	Y	10	49	ND	NG	ND	B057	3550	M	9	10	N	37.1	37.2	45	NIL	16.5	5	ST	ND	NIL	AMPICILLIN/ AMIKACIN
58	M058	2016-11-27	29	0	1	37	V	U	S	NO	NI	14	Y	6.5	4	Y	38.6	N	NA	NO	A	Y	NO	0			0	Y	10.4	15	ND	ND	ND	B058	3258	M	9	10	N	37.1	36.6	300	NIL	13.9	25	ST	ND	NIL	AMPICILLIN/ AMIKACIN
59	M059	2016-12-04	30	0	1	40	V	U	NO	NO	I	10	N	26	7	Y	37.7	NA	Y	NA	B	N	Y	C	AMP	GM	A	NO	20.9	59	ND	ND	ND	B059	3660	F	9	10	N	38.4	37.3	30	DESAT	26.2	5	ST	ND	NIL	AMPICILLIN/ AMIKACIN
60	M060	2016-12-14	36	3	4	39	V	N	NO	NO	I	21.2	Y	11	6	NO	38	Y	Y	Y	C	Y	Y	0			0	NO	5.7	13	ND	ND	ND	B060	3742	F	9	10	N	37.5	37	45	NIL	13.7	1	ST	ND	NIL	AMPICILLIN/ AMIKACIN
61	M061	2016-12-17	29	0	1	41	V	U	S	Y	I	5	N	14	5	Y	38.4	N	NA	NO	A	Y	Y	0	AMP	GM,MET	B	Y	15.1	30	ND	NG	C	B061	3886	F	9	10	N	38.6	37.3	20	NIL	21	5	ST	ND	NC	AMPICILLIN/ AMIKACIN
62	M062	2017-01-02	31	0	1	42	CS	P	S	Y	I	55	N	6	5	Y	37.8	NA	Y	NA	A	N	NO	C	AMP	CL	C	NO	16.8	12	ND	NG	ND	B062	4323	F	9	10	N	37.8	36.6	25	RD	23.1	5	ST	ND	NC	AMPICILLIN/ AMIKACIN
63	M063	2017-01-09	29	0	1	40	V	U	NO	NO	I	12	N	27	6	y	37.9	NA	Y	NA	A	N	NO	0			0	Y	7.9	ND	ND	ND	ND	B063	3850	M	7	9	N	36.8	36.7	55	RD	28.5	12	ST	ND	CP	AMPICILLIN/ AMIKACIN
64	M064	2017-01-12	37	1	2	39	V	U	NO	NO	NI	10	Y	10.5	4	Y	38.2	N	NA	NO	A	N	Y	0	CX	CL	A	Y	10.1	48	ND	ND	ND	B064	3470	F	9	10	N	37	36.7	40	NIL	18.7	8	ST	ND	NIL	AMPICILLIN/ AMIKACIN
65	M065	2017-01-20	35	0	1	38	V	U	S	NO	NI	25	N	7	3	Y	37.9	NA	Y	NA	A	Y	NO	C	CX	GM	C	Y	18.4	22	ND	NG	ND	B065	3128	M	9	10	N	36.9	36.4	35	RD	14.8	9	ST	ND	NIL	AMPICILLIN/ AMIKACIN
66	M066	2017-01-21	30	1	2	39	V	U	NO	NO	I	26	N	14.5	6	Y	38.1	Y	N	NO	A	Y	NO	0			0	NO	8.8	ND	ND	ND	ND	B066	4148	M	9	10	N	38.8	38.3	15	NIL	15.3	15	ST	ND	NIL	AMPICILLIN/ AMIKACIN
67	M067	2017-01-27	30	0	1	39	V	U	NO	NO	I	5	N	23.5	5	Y	37.9	NA	Y	NA	A	Y	Y	0			0	NO	6.4	51	ND	ND	ND	B067	3456	F	9	10	N	38.4	37	60	NIL	11.6	5	ST	ND	NIL	AMPICILLIN/ AMIKACIN
68	M068	2017-01-27	29	0	1	38	V	P	NO	Y	NI	5	Y	4	8	Y	39	N	Y	Y	A	Y	NO	0	AMP	CL,GM	C	Y	17	80	ST	NG	C	B068	3410	M	9	10	N	38.4	37.4	40	RD	15.2	25	ST	ND	NC	AMPICILLIN/ AMIKACIN
69	M069	2017-02-04	32	0	3	37	V	U	S	NO	NI	36.5	N	5	5	Y	37.7	NA	Y	NA	A	Y	Y	0	AMP	CL, GM	C	NO	13.5	27	ND	COLIFORM	ND	B069	3236	F	9	10	N	38.9	37	40	NIL	18.6	8	ST	ND	NIL	AMPICILLIN/ AMIKACIN
70	M070	2017-02-04	30	1	2	41	CS	U	NO	NO	NI	6.5	N	10	5	Y	38.1	Y	N	NO	B	Y	Y	0	CL	GM	A	NO	9.1	14	ND	NG	ND	B070	3719	F	9	10	N	37	37	40	NIL	15.8	5	ST	ND	NIL	AMPICILLIN/ AMIKACIN
71	M071	2017-02-13	28	0	4	40	CS	P	S	Y	I	24	N	15.5	6	Y	38	Y	Y	NO	A	Y	Y	0	CL	GM	C	NO	8.2	56	ND	ND	C	B071	3490	M	9	10	N	37.7	37.5	35	NIL	13.5	5	ST	ND	NIL	AMPICILLIN/ AMIKACIN
72	M072	2017-02-14	25	0	1	40	V	N	NO	NO	NI	11	N	14.5	7	Y	38.8	N	NA	NO	B	Y	Y	0	CL		A	NO	12	14	ND	ND	C	B072	3698	F	9	10	N	37.4	36.7	35	NIL	18.5	12	ST	ND	NIL	AMPICILLIN/ AMIKACIN
73	M073	2017-02-28	30	0	1	40	CS	U	NO	NO	I	5.5	N	9	6	Y	38.2	N	NA	NO	B	Y	NO	0	CL	GM	B	NO	21.4	70	ST	NG	ND	B073	3350	F	9	10	N	38	36.8	40	NIL	30	24	ST	ND	NIL	AMPICILLIN/ AMIKACIN
74	M074	2017-03-08	29	0	1	41	CS	N	S	Y	I	18	N	10.5	6	Y	37.8	NA	Y	NA	A	N	NO	0			0	NO	6.4	ND	ND	ND	ND	B074	3320	F	9	10	N	38.3	37.1	50	RD	19.5	22	ST	ND	NC	AMPICILLIN/ AMIKACIN
75	M075	2017-03-13	20	0	1	38	V	N	NO	NO	NI	2.5	Y	4	3	NO	37.8	NA	Y	NA	B	Y	NO	0	CX		B	NO	20.5	ND	ND	N	ND	B075	3043	M	9	10	N	36.9	36.8	35	NIL	14.8	ND	ST	ND	NC	AMPICILLIN/ AMIKACIN
76	M076	2017-03-13	35	2	3	39	CS	U	NO	NO	I	0.5	N	12	4	NO	38.5	Y	Y	Y	B	Y	Y	0	CX		C	NO	15	ND	ST	NG	ND	B076	4005	F	9	10	N	37.5	37.3	30	RD	19.2	ND	ST	ND	NC	AMPICILLIN/ AMIKACIN
77	M077	2017-03-16	28	0	1	40	CS	P	NO	NO	I	9	N	29.5	7	NO	37.9	NA	Y	NA	C	Y	NO	0	CEFAZOLIN 2DOSES		A	NO	11.2	23	ND	NG	ND	B077	3695	F	9	10	N	37.3	37.2	25	NIL	18.1	ND	ST	ND	NIL	AMPICILLIN/ AMIKACIN
78	M078	2017-03-21	25	0	1	36	V	N	S	NO	I	43	N	11	8	Y	38.3	Y	N	NO	C	Y	Y	C			0	NO	13.8	24	ND	NG	ND	B078	3750	F	8	10	N	38.7	37.3	60	NIL	21.9	5	ST	ND	NIL	AMPICILLIN/ AMIKACIN
79	M079	2017-03-24	35	3	4	40	V	N	S	NO	NI	8.5	Y	3	2	NO	38.6	N	NA	Y	C	Y	Y	A	CX		C	NO	21.7	15	ST	ND	ND	B079	4370	M	9	10	N	37.5	36.8	60	RD	14.4	5	ST	ND	NIL	AMPICILLIN/ AMIKACIN
80	M080	2017-04-06	29	0	1	38	V	U	NO	NO	I	7	N	15.5	7	Y	37.8	NA	Y	NA	A	N	Y	0			0	Y	20	47	ND	GBS	ND	B080	3554	M	9	10	N	37.5	37.5	30	NIL	17.1	33	ST	ND	NIL	AMPICILLIN/ AMIKACIN
81	M081	2017-04-08	27	0	1	35	CS	N	NO	NO	NI	2.5	Y	2	3	Y	37.7	NA	Y	NA	A	Y	Y	0	CL	GM	B	NO	11.1	ND	ND	ND	ND	B081	2665	M	9	10	N	37.3	37.2	20	NIL	9.1	1	ST	ND	NIL	AMPICILLIN/ AMIKACIN
82	M082	2017-04-10	22	0	1	41	CS	P	NO	NO	I	2	N	12	9	Y	37.7	NA	Y	NA	A	N	Y	C	CL		B	NO	18.4	15	ND	NG	ND	B082	4216	M	9	10	N	36.5	1900-02-05 12:00:00	25	RD	22.6	5	ST	ND	MV	AMPICILLIN/ AMIKACIN
83	M083	2017-04-14	23	0	1	38	V	N	S	NO	NI	19	N	10.5	5	Y	37.6	NA	Y	NA	C	Y	NO	C			0	NO	16.3	20	ND	ND	NOC	B083	2935	F	9	10	N	37	1900-02-05 16:48:00	45	NIL	18.6	5	ST	ND	NIL	AMPICILLIN/ AMIKACIN
84	M084	2017-04-18	37	0	1	40	CS	N	S	Y	I	25	N	12	10	Y	37.9	NA	Y	NA	C	Y	NO	C	AMP	CL	C	NO	11.9	16	ND	NG	ND	B084	3560	M	9	10	N	38.6	36.9	30	NIL	17.3	1	ST	ND	NIL	AMPICILLIN/ AMIKACIN
85	M085	2017-04-23	28	3	4	40	V	N	NO	NO	NI	0.5	Y	1	2	NO	38	Y	N	Y	A	Y	Y	0	AMP	CL	B	NO	15	11	ST	NG	ND	B085	3428	F	9	10	N	36.6	36.5	40	NIL	20.7	ND	ST	ND	NIL	AMPICILLIN/ AMIKACIN
86	M086	2017-04-28	26	0	1	40	CS	U	S	NO	NI	30	N	10	4	y	37.7	NA	Y	NO	B	N	NO	C	CL		A	NO	14.1	39	ND	NG	ND	B086	3379	M	9	10	N	37.2	36.9	30	NIL	20.1	ND	ST	ND	NIL	AMPICILLIN/ AMIKACIN
87	M087	2017-04-30	33	1	2	41	CS	P	S	Y	NI	18.5	N	15.5	4	Y	37.7	NA	Y	NA	A	N	Y	0	CL	GM	C	NO	18.8	109	ND	NG	ND	B087	3760	F	9	10	N	36.9	36.6	35	NIL	16.8	14	ST	ND	NIL	AMPICILLIN/ AMIKACIN
88	M088	2017-05-01	24	0	1	40	V	N	NO	NO	NI	3	N	11	5	Y	37.6	NA	Y	NA	A	Y	Y	0			0	NO	9.6	ND	ND	str anginosus	ND	B088	3476	F	9	10	N	38.1	37.6	45	NIL	10.8	ND	ST	ND	NIL	AMPICILLIN/ AMIKACIN
89	M089	2017-05-04	27	0	1	39	V	N	S	NO	NI	17	N	17	9	Y	37.8	NA	Y	NA	A	Y	Y	C			0	NO	13	9	ND	ND	NOC	B089	3758	M	9	10	N	37.5	36.7	40	NIL	14.5	5	ST	ND	NIL	AMPICILLIN/ AMIKACIN
90	M090	2017-05-09	20	0	1	39	V	P	S	Y	NI	5	Y	3	3	Y	39.3	Y	Y	NO	A	Y	Y	0			0	NO	17.2	34	ST	NG	ND	B090	2878	F	9	10	N	37	37	240	NIL	14.5	51	ST	ND	NIL	AMPICILLIN/ AMIKACIN
91	M091	2017-05-13	35	0	1	40	CS	U	NO	Y	NI	4	Y	6	4	NO	37.9	NA	Y	NO	A	N	NO	0			0	NO	14.4	26	ST	NG	ND	B091	3100	F	9	10	N	37	36.6	49	NL	12.3	ND	ST	ND	NIL	AMPICILLIN/ AMIKACIN
92	M092	2017-05-14	26	0	1	41	CS	U	NO	Y	NI	15	N	17	10	Y	38.9	N	NA	NO	C	Y	NO	0	CX		C	NO	14.7	22	ST	N	ND	B092	3490	F	9	10	N	37.1	37.7	35	NIL	21.4	12	ST	ND	NIL	AMPICILLIN/ AMIKACIN
93	M093	2017-05-14	25	0	1	38	CS	U	S	Y	NI	26	Y	19	7	NO	37.6	NA	Y	Y	C	N	NO	0	CEX	MET	C	NO	24.5	ND	GBS	NG	ND	B093	3090	F	8	10	N	37.1	37.2	60	RD	14.6	39	ST	ND	NC	AMIKACIN, AMPICILLIN, PENCILLIN G SODIUM
94	M094	2017-05-21	28	0	1	41	CS	N	NO	Y	NI	32	N	20	7	Y	38	Y	Y	NO	C	Y	Y	0	CX		A	NO	15.5	142	ST	NEG	ND	B094	3535	M	9	10	N	38.4	37.2	45	NIL	11.3	ND	ST	ND	NIL	AMPICILLIN/ AMIKACIN
95	M095	2017-05-25	26	0	1	40	CS	U	NO	Y	NI	32	N	11	6	Y	38	Y	Y	NO	A	Y	Y	0			0	NO	15.4	ND	ND	NG	ND	B095	3420	F	9	10	N	38.4	36.9	45	NIL	13.5	ND	ST	ND	NIL	AMPICILLIN/ AMIKACIN
96	M096	2017-05-26	32	1	2	40	CS	U	NO	Y	NI	6	Y	3	4	y	37.6	NA	Y	NA	A	Y	Y	0			0	NO	8.7	ND	ND	NG	ND	B096	3650	F	9	10	N	37.4	37	15	NIL	11.8	ND	ST	ND	NIL	AMPICILLIN/ AMIKACIN
97	M097	2017-05-29	37	0	2	40	V	U	NO	NO	NI	18	N	28	10	Y	38	N	NA	NO	A	Y	Y	0	CX	CL	A	NO	16.7	ND	ND	NG	ND	B097	3500	F	9	10	N	37.4	37.5	20	NIL	19.3	6	ST	ND	NIL	AMPICILLIN/ AMIKACIN
98	M098	2017-05-30	29	0	1	38	CS	U	NO	NO	I	14	N	28.5	8	Y	37.8	NA	Y	NA	A	N	Y	0	CX	CL	C	NO	19.9	ND	ND	NG	ND	B098	3030	F	9	10	N	37.8	37.3	20	NIL	16.7	1	ST	ND	NIL	AMPICILLIN/ AMIKACIN
99	M099	2017-06-04	38	0	1	40	V	U	NO	Y	I	5	Y	15	6	Y	37.7	NA	Y	NA	C	Y	NO	0	CX	CL	C	Y	17	31	ND	NG	ND	B099	3344	F	9	10	N	37.8	36.8	35	RD	22.2	ND	ST	ND	NIL	AMPICILLIN/ AMIKACIN
100	M100	2017-06-08	20	0	1	38	V	N	S	NO	NI	25	N	16.5	7	Y	37.6	NA	Y	NA	A	Y	Y	C	CL		A	NO	6.4	22	ND	e coli	ND	B100	3282	F	9	10	N	36.6	36.7	40	NIL	14.1	ND	ST	ND	NIL	AMPICILLIN/ AMIKACIN
101	M101	2017-06-09	26	0	1	39	V	U	NO	NO	NI	8.5	N	6	4	Y	38.3	Y	N	NO	A	N	NO	0	CX		A	NO	19.9	11	ND	B.FRAGILIS	ND	B101	3350	M	9	10	N	38.5	36.7	40	NIL	15.5	ND	ST	ND	NIL	AMPICILLIN/ AMIKACIN
102	M102	2017-06-10	25	2	3	38	V	U	NO	NO	NI	4.5	N	14>5	6	Y	37.6	NA	Y	NA	A	Y	Y	C			0	NO	9.4	17	ND	NG	ND	B102	2990	F	9	10	N	39.7	36.5	15	NIL	18.7	5	ST	ND	NIL	AMPICILLIN/ AMIKACIN
103	M103	2017-06-13	30	0	2	41	V	N	S	Y	NI	29.5	N	9.5	4	Y	37.8	NA	Y	NA	A	Y	Y	C			0	Y	8.7	ND	ND	ND	ND	B103	3460	M	8	9	N	37.7	37.7	30	RD	27.9	5	ST	ND	NC	AMPICILLIN/ AMIKACIN
104	M104	2017-06-15	23	0	1	40	V	N	S	NO	NI	15	N	6	5	Y	37.7	NA	Y	NA	C	N	Y	B	CX	GM	C	NO	21.7	79	ND	ND	ND	B104	3256	F	9	10	N	37.3	37.2	35	NIL	17.5	12	ST	ND	NIL	AMPICILLIN/ AMIKACIN
105	M105	2017-06-23	26	0	1	34	CS	N	S	NO	I	192	N	4.5	4	NO	37.7	NA	Y	NA	A	Y	Y	0	AMP	MET	A	NO	20	32	ND	NG	SCF	B105	2095	M	9	10	N	37.8	37	40	RD	18.8	25	ST	ND	NC	AMPICILLIN/ AMIKACIN
106	M106	2017-06-27	27	1	2	40	V	N	S	NO	NI	22	N	6	6	Y	38	Y	N	NO	A	Y	NO	0	CL	GM	A	NO	14.8	<5	ND	NG	ND	B106	3700	M	9	10	N	37.2	36.8	45	NIL	17.7	5	ST	ND	NIL	AMPICILLIN/ AMIKACIN
107	M107	2017-07-02	28	0	1	38	V	N	NO	NO	I	24	N	14	5	Y	39.4	N	NA	NO	A	N	Y	0			0	Y	18	20.9	ND	CONS	ND	B107	2736	M	9	10	N	39.4	38.6	15	NIL	15.9	ND	ST	ND	NIL	AMPICILLIN/ AMIKACIN
108	M108	2017-07-03	21	0	1	40	V	U	NO	NO	NI	9	Y	10.5	4	Y	38.4	N	NA	NO	C	N	Y	0	AMP	CL	A	NO	15	31	ND	ecoli	ND	B108	3310	M	9	10	N	38.7	37.3	50	NIL	10.1	ND	ST	ND	NIL	AMPICILLIN/ AMIKACIN
109	M109	2017-07-10	29	0	1	38	CS	N	NO	Y	NI	0	N	0	1	NO	37.6	NA	Y	NA	B	Y	NO	0			0	NO	9.5	ND	ND	NG	ND	B109	2690	F	9	10	N	37.6	37.8	60	NIL	18.1	5	ST	ND	NIL	AMPICILLIN/ AMIKACIN
110	M110	2017-07-11	26	0	1	40	V	U	NO	NO	I	4.5	Y	14	5	Y	39	Y	N	NO	A	N	Y	0			0	NO	17.8	39	ST	NG	ND	B110	2782	F	9	10	N	37	37.1	40	NIL	5.6	ND	ST	ND	NIL	AMPICILLIN/ AMIKACIN
111	M111	2017-07-19	25	0	1	40	V	U	NO	NO	NI	6.5	Y	11.5	5	Y	38.1	N	NA	NO	A	Y	Y	C			0	Y	10.3	18	ND	NG	ND	B111	3774	F	9	10	N	38.6	38.6	35	NIL	15.3	11	ST	ND	NIL	AMPICILLIN/ AMIKACIN
112	M112	2017-07-30	24	0	1	39	V	P	NO	Y	NI	7	N	9	4	Y	37.9	NA	Y	NA	B	Y	Y	0	CX	CL	C	Y	11.5	10	ST	N	ND	B112	3330	M	9	10	N	36.9	37	40	NIL	16.3	ND	ST	ND	NIL	AMPICILLIN/ AMIKACIN
113	M113	2017-08-03	24	0	1	39	V	U	NO	NO	I	13	N	38	6	Y	37.6	NA	Y	NA	A	Y	Y	0			0	NO	18.7	49	ND	ND	ND	B113	3110	F	9	10	N	37.2	36.7	40	NIL	14.3	5	ST	ND	NIL	AMPICILLIN/ AMIKACIN
114	M114	2017-08-03	20	0	1	39	CS	N	NO	NO	I	13.5	N	34	8	Y	37.8	NA	Y	NA	C	Y	Y	0	CX	CL	C	NO	21	35	ND	NG	NOC	B114	3100	M	9	10	N	37.5	37.3	25	NIL	21.8	ND	ST	ND	NIL	AMPICILLIN/ AMIKACIN
115	M115	2017-08-04	22	0	1	39	V	U	NO	NO	NI	6	Y	9.5	7	Y	38	N	NA	NO	A	N	Y	0			0	NO	14	33	ND	NG	ND	B115	2900	M	9	10	N	36.9	36.9	35	NIL	25.7	ND	ST	ND	NIL	AMPICILLIN/ AMIKACIN
116	M116	2017-08-05	25	0	1	39	V	N	S	NO	NI	31	Y	8.5	4	Y	38.1	N	NA	NO	B	N	NO	C			0	NO	16	41	ST	NG	ND	B116	2562	M	9	10	N	36.8	37.2	25	NIL	15	ND	ST	ND	NIL	AMPICILLIN/ AMIKACIN
117	M117	2017-08-07	29	0	1	39	CS	N	NO	Y	NI	24	N	20.5	5	Y	38.8	Y	N	NO	C	Y	Y	C	CX		B	NO	15.7	28	ST	NEG	SCF	B117	3460	M	9	10	N	37.1	38.1	35	NIL	19.9	140	ST	ND	NIL	AMPICILLIN/ AMIKACIN
118	M118	2017-08-16	26	0	1	41	V	N	NO	NO	NI	7	Y	9	4	Y	37.9	NA	Y	NA	A	Y	Y	0			0	NO	23.7	58	ND	ND	ND	B118	3388	M	9	10	N	36.9	37.1	35	NIL	20.5	ND	ST	ND	NIL	AMPICILLIN/ AMIKACIN
119	M119	2017-08-24	38	0	1	39	CS	N	S	NO	I	13.5	N	21.5	7	Y	38.1	Y	N	NO	B	Y	Y	A	CX	CL	A	NO	24	44	ND	NG	CF	B119	3700	M	9	10	N	38.2	37.2	25	NIL	16.9	5	ST	ND	NIL	AMPICILLIN/ AMIKACIN
120	M120	2017-08-25	32	0	1	37	V	N	S	NO	NI	21.2	N	7.5	4	Y	37.7	NA	Y	NA	B	N	Y	C	CX	CL	A	NO	10.1	17	ND	NG	ND	B120	3232	F	9	10	N	36.7	36.8	20	NIL	18	ND	ST	ND	NIL	AMPICILLIN/ AMIKACIN
121	M121	2017-08-25	25	0	1	39	V	U	NO	Y	NI	5	Y	8.5	10	NO	37.9	NA	Y	NA	B	Y	Y	0	CL	GM	A	NO	28	17	ND	s.aureus	ND	B121	3212	F	9	10	N	37.4	37.2	20	NIL	15.7	36	ST	ND	NIL	AMPICILLIN/ AMIKACIN
122	M122	2017-08-31	21	0	1	39	CS	N	S	NO	NI	21	N	1.5	1	NO	38.8	N	NA	NO	A	Y	Y	0	CX	CL	A	NO	17.5	8	ST	ND	ND	B122	3362	F	9	10	N	37.7	37.6	35	NIL	10	43	ST	ND	NIL	AMPICILLIN/ AMIKACIN
123	M123	2017-08-31	22	1	1	39	CS	N	S	NO	NI	21	N	2	1	NO	38.8	N	NA	Y	A	N	Y	0	CX	CL	A	NO	17.5	345	ST	ND	ND	B123	3355	F	9	10	N	37.7	37.6	21	NIL	10	ND	ST	ND	NIL	AMPICILLIN/ AMIKACIN
124	M124	2017-09-05	42	1	2	39	V	U	NO	Y	NI	3	N	15	3	y	37.9	NA	Y	NO	B	Y	Y	0	CEFZ	MET	A	NO	18.5	11	ND	NG	ND	B124	3418	M	9	10	N	38.1	37.7	30	NIL	37	ND	ST	ND	NIL	AMPICILLIN/ AMIKACIN
125	M125	2017-09-05	34	0	1	40	CS	N	S	NO	NI	12	N	16.5	6	Y	38.2	N	NA	NO	A	Y	Y	0	AMP	GM	B	NO	11.9	33	ND	NG	ND	B125	4122	F	9	10	N	38.1	37.5	60	NIL	27	9	ST	ND	NIL	AMPICILLIN/ AMIKACIN
126	M126	2017-09-07	23	0	1	39	V	U	NO	NO	NI	3	Y	19	9	y	37.9	NA	Y	NO	A	y	Y	A	CL		A	Y	11	39	ND	e coli	ND	B126	3136	M	8	10	y	37.5	37.2	15	NIL	11	ND	ST	ND	NIL	AMPICILLIN/ AMIKACIN
127	M127	2017-09-11	33	0	1	39	CS	U	NO	Y	NI	15	N	15	4	y	37.8	NA	Y	NO	A	N	Y	0	CL		A	Y	28	103	ND	NG	ND	B127	3246	F	9	10	N	37.5	38	60	NIL	20	ND	ST	ND	NIL	AMPICILLIN/ AMIKACIN
128	M128	2017-09-12	27	0	2	39	V	U	NO	NO	NI	5	Y	8	5	N0	39	N	NA	NO	A	Y	Y	0	CL		A	Y	8.8	12	ND	NG	ND	B128	3024	F	9	10	N	38.6	37	75	NIL	20	ND	ST	ND	NIL	AMPICILLIN/ AMIKACIN
129	M129	2017-09-14	35	0	1	40	CS	P	NO	Y	NI	20	Y	11	5	y	39	N	NA	Y	A	Y	Y	A	CX	CL	A	NO	20	11	GBS	GBS	ND	B129	3660	M	8	9	N	37.2	37.5	25	NIL	19	ND	ST	ND	NIL	PENG/AMIKACIN
130	M130	2017-09-16	33	0	1	38	CS	U	NO	NO	I	20	N	21	7	y	38	Y	Y	NO	A	N	Y	0	CL		A	NO	18.5	74	ND	ND	ND	B130	3074	F	9	10	N	37.1	38	60	NIL	13	ND	ST	ND	NIL	AMPICILLIN/ AMIKACIN
131	M131	2017-09-16	27	0	1	40	CS	U	NO	NO	NI	5	N	7.5	3	NO	39.4	Y	N	NO	A	Y	Y	0	AMP		B	NO	16	ND	ST	GBS	C	B131	2744	M	9	10	N	39.6	37	60	NIL	13	ND	ST	ND	NIL	AMPICILLIN/ AMIKACIN
132	M132	2017-09-17	27	0	1	40	CS	U	NO	Y	NI	4	Y	19	6	y	38.9	Y	N	NO	A	N	Y	0	AMP		A	NO	23	58	ND	GBS	CF	B132	2744	M	9	10	N	39.6	37.4	75	NIL	13	ND	ST	ND	NIL	AMPICILLIN/ AMIKACIN
133	M133	2017-09-20	34	0	1	37	CS	N	NO	NO	I	8	N	24	8	y	37.9	NA	Y	NO	A	Y	NO	0			0	NO	14	11	ND	ND	ND	B133	4068	M	9	10	N	37.9	37	30	NIL	14	ND	ST	ND	NIL	AMPICILLIN/ AMIKACIN
134	M134	2017-09-21	24	0	1	40	V	N	S	NO	NI	30	Y	5	4	y	37.9	NA	Y	NO	B	Y	Y	B	CL	GM	C	Y	28	40	ND	NG	ND	B134	3948	M	9	10	N	38.7	38.7	30	NIL	22	ND	ST	ND	NIL	AMPICILLIN/ AMIKACIN
135	M135	2017-10-04	27	1	2	40	CS	P	NO	NO	NI	2	Y	2	2	NO	38.8	N	NA	Y	B	Y	Y	B	AMP	GM	B	NO	15.6	12	ND	ND	C	B135	3460	F	8	10	N	37.7	37	30	NIL	20.5	ND	ST	ND	NIL	AMPICILLIN/ AMIKACIN
136	M136	2017-10-04	31	0	1	41	CS	N	NO	NO	I	10	N	16	6	y	39	Y	Y	NO	B	Y	Y	0	CX	MET	A	NO	11.8	68	ST	NG	ND	B136	3830	F	9	10	N	37.3	37	120	RD	14	ND	ST	ND	NC	AMPICILLIN/ AMIKACIN
137	M137	2017-10-08	23	1	2	38	V	N	NO	Y	NI	4	Y	8	4	y	37.7	NA	Y	NO	A	Y	Y	B			0	Y	16	ND	ST	Pseudomo	ND	B137	2742	M	9	10	N	37.9	37.9	25	RD	28	5	ST	ND	NC	AMPICILLIN/ AMIKACIN
138	M138	2017-10-12	35	6	7	38	CS	N	S	NO	I	55	N	19	7	NO	37.8	NA	Y	NO	A	N	Y	C	CL		A	NO	11.6	67	ST	ecoli	ND	B138	2606	M	9	10	N	36.9	36.9	30	NIL	9.8	ND	ST	ND	NIL	PENG/AMIKACIN
139	M139	2017-10-17	26	0	1	41	V	N	NO	NO	NI	9	N	10	4	y	38.3	N	NA	NO	B	Y	Y	0	AMP	MET	A	Y	19.7	25	GBS	ND	ND	B139	3244	M	9	10	N	37.3	37.3	60	NIL	12.7	ND	ST	ND	NIL	AMPICILLIN/ AMIKACIN
140	M140	2017-10-19	24	0	1	41	CS	N	S	Y	NI	19	N	24.5	4	y	38.6	N	NA	NO	B	N	Y	0	CL	MET	B	NO	10.5	82	ST	STAPH AUREUS	SC	B140	4070	M	7	9	y	36.7	36.9	15	NIL	7.9	ND	ST	ND	NIL	AMPICILLIN/ AMIKACIN
141	M141	2017-10-20	29	0	2	37	V	U	NO	NO	NI	15	Y	9	3	y	38.1	N	NA	NO	A	N	Y	0	AMP	MET	B	Y	15.4	49	ST	bet hem str	ND	B141	2490	M	9	10	N	37.9	37	120	NIL	18	ND	ST	ND	NIL	AMPICILLIN/ AMIKACIN
142	M142	2017-10-21	22	0	1	40	V	U	NO	NO	NI	11	Y	11	4	y	37.7	NA	Y	NO	B	N	Y	0			0	NO	10	24	ND	ND	ND	B142	3458	F	9	10	N	38	38	25	NIL	19	5	ST	ND	NIL	AMPICILLIN/ AMIKACIN
143	M143	2017-10-22	30	0	1	39	V	U	NO	NO	NI	14	Y	10	5	y	37.9	NA	N	NO	A	Y	Y	0	CL		A	NO	11	15	ND	clostr.erfines	ND	B143	3950	M	9	10	N	38.2	37	25	NIL	11	ND	ST	ND	NIL	AMPICILLIN/ AMIKACIN
144	M144	2017-10-23	28	0	1	39	V	U	NO	NO	I	10.5	N	11	3	y	37.7	NA	Y	NO	C	N	Y	A	CX		A	Y	11	nd	ND	ND	ND	B144	2470	F	9	10	N	38.3	37	30	NIL	15	ND	ST	ND	NIL	AMPICILLIN/ AMIKACIN
145	M145	2017-10-24	30	0	1	40	V	U	NO	NO	I	6	N	22	4	y	38.1	Y	N	NO	A	N	Y	0	CX	CL	A	NO	10.4	20	ND	ND	ND	B145	3505	F	9	10	N	38.4	36.7	15	NIL	19	ND	ST	ND	NIL	AMPICILLIN/ AMIKACIN
146	M146	2017-10-25	29	0	1	38	V	U	NO	Y	NI	12	Y	10	4	y	37.9	NA	Y	NO	C	Y	Y	0	CL	CL	A	NO	17	12	ND	NG	ND	B146	3170	F	9	10	N	37.8	37.7	20	NIL	9	ND	ST	ND	NIL	AMPICILLIN/ AMIKACIN
147	M147	2017-10-26	32	1	3	39	V	P	NO	Y	I	5	N	11.5	4	y	37.6	NA	Y	Y	A	Y	Y	0	AMP	CL	C	NO	19	74	ST	NG	ND	B147	3595	F	9	10	N	37	37	35	NIL	17	ND	ST	ND	NIL	AMPICILLIN/ AMIKACIN
148	M148	2017-10-26	25	0	2	39	CS	U	NO	NO	NI	10	Y	19.5	7	y	38	Y	Y	NO	A	Y	Y	C			0	NO	13	18	ST	NG	ND	B148	2955	M	9	10	N	36.9	37	35	NIL	24	ND	ST	ND	NIL	AMPICILLIN/ AMIKACIN
149	M149	2017-10-27	41	4	5	40	V	U	NO	NO	NI	1	N	9.5	5	y	38	Y	Y	Y	A	Y	Y	0			0	NO	9	43	PROPionobacterm	NG	ND	B149	3760	M	9	10	N	36.8	37	25	NIL	17	ND	ST	ND	NIL	AMPICILLIN/ AMIKACIN
150	M150	2017-11-01	27	0	1	39	CS	U	S	Y	NI	50	N	17	9	y	37.6	NA	Y	NO	A	Y	Y	B	CL	GM	C	NO	16	18	ST	NG	ND	B150	3495	F	7	10	y	36.5	37.2	55	RD	20	ND	ST	ND	NC	AMPICILLIN/ AMIKACIN
151	M151	2017-11-07	28	1	2	37	V	U	NO	NO	NI	8.5	N	9	4	Y	38.2	N	NA	NO	A	N	Y	0			0	Y	16.78	6	ND	NG	ND	B151	3244	M	9	10	N	37.6	37.7	25	NIL	28	6	ST	ND	NIL	AMPICILLIN/ AMIKACIN
152	M152	2017-11-07	23	0	1	40	V	U	NO	Y	NI	8	Y	9	4	y	38.2	N	NA	NO	B	Y	Y	0			0	Y	16	6	ND	NG	ND	B152	3165	F	9	10	N	37.5	37.7	55	RD,HYPOACT	28	8	ST	ND	NIL	AMPICILLIN/ AMIKACIN
153	M153	2017-11-11	25	0	1	41	V	U	NO	NO	NI	17	N	26	8	y	37.7	NA	Y	NO	C	N	Y	0	CL	AMP	B	NO	17	51	ND	NG	ND	B153	3010	M	9	10	N	37	36.6	30	NIL	11	ND	ST	ND	NIL	AMPICILLIN/ AMIKACIN
154	M154	2017-11-21	27	0	1	41	V	N	S	NO	NI	16	N	14	7	Y	38	N	NA	NO	B	Y	Y	0	CL	GM	B	NO	16.3	67	ST	BACTEROIDES	ND	B154	3760	F	7	8	N	37	36.9	25	RD	13.1	42	ST	ND	NC	AMPICILLIN/ AMIKACIN
155	M155	2017-11-25	33	0	1	39	CS	U	S	NO	NI	32	N	8	5	y	37.6	NA	Y	NO	A	N	NO	A	CX	CL	C	NO	17	19	ND	NG	ND	B155	3495	F	9	10	N	37.5	36.8	60	RD	14	ND	ST	ND	NC	AMPICILLIN/ AMIKACIN
156	M156	2017-11-29	27	1	2	40	V	U	NO	NO	NI	14	Y	13	6	Y	38	Y	Y	NO	B	Y	Y	0	AMP	GM, MET	C	NO	18.3	21	ND	ND	ND	B156	3058	F	9	10	N	37.6	37.6	25	RD	18.9	5	ST	ND	NIL	AMPICILLIN/ AMIKACIN
157	M157	2017-12-01	27	0	1	41	V	U	NO	NO	I	10.5	N	16.5	4	Y	38.5	Y	N	NO	A	N	NO	0			0	NO	9.8	ND	ND	NG	ND	B157	3508	F	9	10	Y	38.2	36.7	25	RD	17.4	ND	ST	ND	NIL	AMPICILLIN/ AMIKACIN
158	M158	2017-12-03	29	0	1	40	V	P	S	NO	NI	14	N	10	9	Y	37.9	NA	Y	NA	A	N	NO	C			0	NO	10.3	66	ND	ND	ND	B158	3580	F	9	10	N	37.5	37.2	30	RD	9.5	14	ST	ND	NIL	AMPICILLIN/ AMIKACIN
159	M159	2017-12-07	25	1	2	39	V	N	S	Y	NI	46	N	30	8	Y	38.4	N	NA	NO	C	Y	Y	C	AMP	GM	B	NO	14	19	ST	SKIN FLORA	ND	B159	2830	M	9	10	N	38	36.5	5	NIL	10.1	87	ST	ST	NC	AMPICILLIN/ AMIKACIN
160	M160	2017-12-07	22	0	1	38	V	U	NO	Y	NI	24	N	4.5	5	NO	38.7	N	NA	Y	C	Y	Y	0	CX	CL	A	NO	14.3	40	ST	ND	ND	B160	2372	F	9	10	N	37	36.8	60	NIL	12.2	ND	ST	ND	NIL	AMPICILLIN/ AMIKACIN
161	M161	2017-12-20	23	2	3	38	V	N	NO	NO	NI	1	N	3	2	Y	38	Y	N	NO	C	Y	Y	0	AMP	GM	A	NO	8.6	21	ST	ND	NOC	B161	3025	F	9	10	N	37.3	37	25	NIL	13.7	ND	ST	ND	NIL	AMPICILLIN/ AMIKACIN
162	M162	2017-12-25	29	1	2	38	V	N	S	NO	NI	25	Y	7	5	Y	37.6	NA	Y	NO	B	Y	NO	C			0	NO	10.2	26	ND	ND	ND	B162	3200	M	9	10	N	38	38	25	NIL	16.9	ND	ST	ND	NIL	AMPICILLIN/ AMIKACIN
163	M163	2017-12-29	24	0	1	37	V	N	NO	NO	NI	8	Y	21	4	Y	37.7	NA	Y	NO	C	Y	Y	C	CX		C	Y	8.3	ND	ST	ND	ND	B163	3455	M	9	10	N	37.3	37.3	10	NIL	15.8	ND	ST	ND	NIL	PENG/AMIKACIN
164	M164	2017-12-30	30	0	1	38	V	U	NO	NO	I	5	N	32.5	6	NO	37.8	NA	Y	NO	A	N	Y	A	CX		A	NO	10.4	32	ND	NG	ND	B164	2380	M	9	10	N	36.7	36.8	30	NIL	13.5	ND	ST	ND	NIL	AMPICILLIN/ AMIKACIN
165	M165	2018-01-03	31	0	1	40	CS	N	S	NO	I	42	N	50	5	Y	38	N	NA	NO	A	N	Y	0	AMP	GM	B	NO	14.4	38	ND	NG	ND	B165	3245	F	9	10	N	37.9	37.6	15	NIL	15.5	ND	ST	ND	NIL	AMPICILLIN/ AMIKACIN
166	M166	2018-01-27	26	0	1	36	V	N	S	NO	NI	12	N	9	5	Y	37.8	NA	Y	NA	A	N	NO	C			0	Y	14.9	5	ST	ND	ND	B166	2652	M	9	10	N	39	36.5	80	NIL	22.3	ND	ST	ND	NIL	AMPICILLIN/ AMIKACIN
167	M167	2018-02-08	26	0	1	37	V	N	NO	NO	I	67	N	4.5	4	Y	37.8	NA	Y	NO	A	N	Y	C	AMPI	CL	C	y	9.4	52	ND	ND	ND	B167	2840	M	9	10	N	36.7	36.9	25	NIL	15.4	ND	ST	ND	NIL	AMPICILLIN/ AMIKACIN
168	M168	2018-02-08	28	0	1	39	CS	U	NO	NO	NI	32	N	11	4	Y	37.8	NA	Y	NO	C	Y	Y	0	CL		B	Y	14.1	13	ST	NG	ND	B168	3330	F	5	8	y	37.9	37.2	35	NIL	22.6	ND	ST	ND	NIL	AMPICILLIN/ AMIKACIN
169	M169	2018-02-08	25	0	1	39	V	U	NO	NO	NI	1	y	2	2	NO	38	Y	N	Y	A	Y	Y	A	AMIK	CL	A	NO	18.2	15	ST	ND	NOC	B169	3460	F	9	10	N	37.5	37.8	20	NIL	18.5	ND	ST	ND	NIL	PENG/AMIKACIN
170	M170	2018-02-09	23	1	1	38	V	U	NO	NO	NI	6	y	9	4	Y	38.4	Y	N	NO	A	Y	Y	0	CX	CL	A	NO	23	15	ST	NG	ND	B170	2775	F	9	10	N	36.9	36.7	15	NIL	23.8	ND	ST	ND	NIL	AMPICILLIN/ AMIKACIN
171	M171	2018-02-09	26	0	1	40	V	U	NO	NO	NI	7	y	9	5	Y	38.7	N	NA	NO	A	N	Y	0	AMP	GM	A	NO	16.7	23	ST	NG	ND	B171	3500	F	9	10	N	39	37.5	20	NIL	29.8	ND	ST	ND	NIL	AMPICILLIN/ AMIKACIN
172	M172	2018-02-10	28	0	1	40	V	N	NO	NO	NI	7	y	10	5	Y	38.4	N	NA	NO	A	N	NO	0	AMP	GM,MET	A	NO	14.4	25	ST	ND	ND	B172	3465	F	9	10	N	37.5	37.8	20	NIL	16.7	ND	ST	ND	NIL	AMPICILLIN/ AMIKACIN
173	M173	2018-02-14	29	0	1	40	V	N	S	NO	NI	16	N	7	4	Y	39.3	N	NA	NO	A	N	Y	0	CX	CL	A	Y	8.8	12	E COLI	NG	ND	B173	2760	M	9	10	N	39	36.5	35	NIL	13.7	ND	ST	ND	NIL	AMPICILLIN/ AMIKACIN
174	M174	2018-02-15	24	0	1	38	CS	U	NO	NO	NI	1	N	24	11	Y	38.3	Y	N	NO	A	N	Y	0	CX	CL	B	NO	20.3	ND	ST	NG	ND	B174	3565	F	9	10	N	38.3	37.2	30	NIL	13.4	ND	ST	ND	NIL	AMPICILLIN/ AMIKACIN
175	M175	2018-02-18	30	3	5	37	V	U	NO	Y	NI	0.5	y	2	4	NO	38.1	N	NA	NO	A	Y	Y	0	CX		A	NO	6.7	226	ST	NG	ND	B175	2780	F	9	10	N	38.1	37	35	RD	13.6	ND	ST	ND	NC	AMPICILLIN/ AMIKACIN
176	M176	2018-02-19	32	0	1	39	CS	U	NO	NO	NI	18	N	18	6	NO	38.6	Y	N	NO	A	Y	Y	C	CX	CL	C	NO	9.5	12	ST	ND	C	B176	2490	F	9	10	N	39	37	10	NIL	16	5	ST	ND	NIL	AMPICILLIN/ AMIKACIN
177	M177	2018-02-19	29	0	1	40	V	U	NO	NO	NI	6	y	11	6	Y	38.7	Y	Y	NO	A	N	Y	0	AMP	CL, GM	B	y	11.1	39	E COLI	NG	ND	B177	3080	F	9	10	N	37.5	37.2	20	NIL	18.6	5	ST	ND	NIL	AMPICILLIN/ AMIKACIN
178	M178	2018-02-24	30	0	1	39	CS	U	NO	Y	NI	10	N	15	7	Y	38.3	N	NA	NO	A	N	Y	0	CL	GM	B	NO	9.8	ND	ND	NG	NOC	B178	3050	F	9	10	N	37.1	36.9	35	NIL	23.5	ND	ST	ND	NIL	AMPICILLIN/ AMIKACIN
179	M179	2018-02-24	30	0	1	41	V	U	S	Y	NI	15	N	5	4	Y	38.5	N	NA	NO	A	N	Y	B			0	Y	11.5	37	ST	ND	ND	B179	3590	M	9	10	N	36.9	37.5	30	NIL	14.3	ND	ST	ND	NIL	AMPICILLIN/ AMIKACIN
180	M180	2018-03-02	27	3	4	40	V	U	NO	NO	NI	10	N	10	6	Y	38.6	Y	Y	NO	C	N	Y	C	AMIK	CL	C	NO	13.8	46	ST	NG	ND	B180	3750	M	9	10	N	36.9	37.7	15	NIL	28.5	5	ST	ND	NIL	PENG/AMIKACIN
181	M181	2018-03-13	26	0	1	37	CS	N	NO	NO	NI	0	N	2	1	NO	38.2	N	NA	Y	A	Y	Y	0	AMP	GM,MET	A	NO	11.8	14	ND	NG	ND	B181	3080	F	9	10	N	37.3	37	25	NIL	15.5	ND	ST	ND	NIL	PENG/AMIKACIN
182	M182	2018-03-16	25	1	2	41	V	P	NO	Y	NI	2	N	10	4	NO	38.2	Y	N	Y	A	N	Y	0	AMP	CL,GM	A	NO	15.3	29	ND	GBS	ND	B182	3365	F	9	10	N	37.4	37.4	25	NIL	23.1	ND	ST	ND	NIL	AMPICILLIN/ AMIKACIN
183	M183	2018-03-23	25	0	1	39	CS	U	NO	NO	NI	12	N	16	10	NO	37.7	NA	Y	NO	A	N	NO	0	CL	GM	C	NO	7.7	36	ND	NG	ND	B183	3745	M	9	10	N	37.7	37.2	20	NIL	24.2	ND	ST	ND	NIL	AMPICILLIN/ AMIKACIN
184	M184	2018-03-29	32	1	2	31	CS	P	S	NO	NI	81	N	3	3	NO	37.6	NA	Y	NA	A	Y	NO	0	CL	GM	A	NO	14.5	ND	ST	GBS	NOC	B184	1620	M	9	10	Y	37	36.8	15	RD	11.2	5	ST	ND	MV	PENG/AMIKACIN
185	M185	2018-04-11	26	0	1	40	V	U	NO	NO	I	8	N	20	9	Y	39.3	N	NA	NO	B	Y	Y	0	CL	CX,MET	A	Y	3.9	12	GBS	ND	ND	B185	3240	M	6	8	Y	39.4	36.8	20	RD	29.8	17	GBS	ND	CP	PENG/AMIKACIN
186	M186	2018-04-12	25	0	1	40	CS	N	NO	NO	I	13	Y	11	5	Y	38.3	N	NA	NO	B	Y	NO	0			0	NO	18.4	6	LACTOBACILLUS JENSENII	ND	ND	B186	4064	M	9	10	N	38.1	37	25	RD	18.6	ND	ST	ND	NC	AMPICILLIN/ AMIKACIN
187	M187	2018-04-20	26	0	1	39	CS	N	S	NO	NI	7.5	N	12	5	Y	37.7	NA	Y	NA	B	Y	Y	0	AMP	GM	C	NO	22.2	33	ND	NG	ND	B187	3418	M	9	10	N	37	37	35	NIL	28	ND	ST	ND	NIL	AMPICILLIN/ AMIKACIN
188	M188	2018-04-24	21	0	1	40	CS	N	NO	Y	I	12	N	24	7	Y	38.6	N	NA	NO	A	N	Y	0	AMP	GM	A	NO	15	31	ST	NG	ND	B188	3708	M	9	10	N	37.2	37.3	15	NIL	18.6	ND	ST	ND	NIL	AMPICILLIN/ AMIKACIN
189	M189	2018-04-28	26	1	2	40	V	U	NO	NO	NI	1	Y	1	1	NO	37.6	NA	Y	NO	A	N	NO	0	CX		A	NO	11.3	<5	ND	NG	ND	B189	3125	M	9	10	N	36.9	36.9	15	NIL	15.2	ND	ST	ND	NIL	AMPICILLIN/ AMIKACIN
190	M190	2018-04-30	20	0	4	41	V	U	NO	NO	I	14	N	22.5	4	Y	37.9	NA	Y	NA	C	N	Y	0			0	Y	12.2	47	CORYNEBACTERIUM SPECIES	ND	ND	B190	3100	F	9	10	N	36.8	36.9	20	NIL	17.6	ND	ST	ND	NIL	AMPICILLIN/ AMIKACIN
191	M191	2018-04-30	26	0	1	39	CS	U	NO	NO	I	14	N	19	8	Y	37.9	NA	Y	NA	A	Y	Y	0	AMP	GM	A	NO	12.3	35	ND	NG	ND	B191	3364	M	9	10	N	38.1	37.6	20	NIL	12.5	ND	ST	ND	NIL	AMPICILLIN/ AMIKACIN
192	M192	2018-05-01	24	0	1	41	CS	N	S	Y	NI	46	N	12	3	Y	37.7	NA	Y	NO	A	N	NO	0	CX	MET	C	NO	20.3	14	ND	NG	ND	B192	2800	F	9	10	N	37.3	36.7	30	NIL	8.6	ND	ST	ND	NIL	AMPICILLIN/ AMIKACIN
193	M193	2018-05-02	27	0	1	40	CS	U	S	NO	I	18	N	36	8	Y	38	N	NA	NO	B	N	NO	0	GM	MET	A	NO	21.3	29	ST	ND	ND	B193	3565	M	9	10	N	37.3	37.3	30	NIL	20	ND	ST	ND	NIL	AMPICILLIN/ AMIKACIN
194	M194	2018-05-03	28	0	1	39	CS	N	NO	NO	NI	26	N	10	9	Y	37.7	NA	Y	y	C	Y	Y	0	AMP	GM	A	NO	30	38	ST	NG	ND	B194	3125	F	9	10	N	37.3	37.7	20	NIL	27.5	ND	ST	ND	NIL	PENG/AMIKACIN
195	M195	2018-05-05	22	0	1	39	CS	U	NO	Y	NI	2	y	3	2	NO	39	N	NA	NO	A	N	Y	0	AMP	GM,MET	B	NO	11	11	ST	ecoli	C	B195	4090	M	9	10	N	39	37.5	35	NIL	11.9	ND	ST	ND	NIL	AMPICILLIN/ AMIKACIN
196	M196	2018-05-11	39	5	9	39	V	U	NO	Y	NI	5	Y	4.2	4	NO	38.8	N	NA	NO	C	Y	Y	0	CX		B	NO	7.6	60	ST	ND	ND	B196	2999	F	9	10	N	36.8	37	120	NIL	25.6	ND	ST	ND	NIL	AMPICILLIN/ AMIKACIN
197	M197	2018-05-14	32	0	1	40	CS	U	NO	Y	I	11	N	8.5	6	Y	38.1	Y	N	NO	A	Y	Y	0			0	NO	8.8	ND	ND	GBS	ND	B197	3570	F	9	10	N	37.1	36.9	14	NIL	11.6	ND	ST	ND	NIL	AMPICILLIN/ AMIKACIN
198	M198	2018-05-14	26	0	1	40	CS	N	NO	NO	NI	2	Y	13.5	6	Y	39.2	N	NA	NO	B	Y	NO	0	CEX	MET	C	NO	11.1	12	ST	GBS	ND	B198	4260	M	9	10	N	37.1	37.4	19	NIL	24.8	ND	ST	ND	NIL	AMPICILLIN/ AMIKACIN
199	M199	2018-05-14	23	0	1	40	V	U	NO	NO	I	8	N	10	9	Y	37.7	NA	Y	NO	A	Y	Y	0	AMP	GM, MET	A	NO	15	60	ND	NG	ND	B199	4170	M	9	10	N	36.7	37	25	NIL	10.5	ND	ST	ND	NIL	AMPICILLIN/ AMIKACIN
200	M200	2018-05-15	25	0	1	40	V	U	Y	NO	NI	1	y	5	6	Y	37.9	NA	Y	NO	B	Y	Y	0	CX	MET	A	Y	17	19	ND	k.Pneumon	ND	B200	2930	F	9	10	N	38.1	37.1	20	NIL	25	ND	ST	ND	NIL	AMPICILLIN/ AMIKACIN
201	M201	2018-05-16	29	0	3	40	V	U	NO	NO	I	12	N	10	4	Y	38.5	Y	Y	y	A	Y	Y	0	CX	MET	A	Y	10	19	ND	ND	ND	B201	3800	M	9	10	N	38.3	37.5	25	NIL	19.6	ND	ST	ND	NIL	AMPICILLIN/ AMIKACIN
202	M202	2018-05-17	30	0	1	41	CS	U	NO	NO	NI	19	N	26	10	Y	37.8	NA	Y	NO	C	Y	NO	0	CEX	MET	C	NO	18.2	73	ST	NG	ND	B202	3500	M	9	10	N	37.1	37.1	25	NIL	18.4	1	ST	ND	NIL	AMPICILLIN/ AMIKACIN
203	M203	2018-05-18	33	0	1	38	V	U	NO	NO	NI	13	N	8	10	NO	37.6	NA	Y	NO	A	Y	Y	0	AMP	GM,MET	A	y	17	32	ST	NG	ND	B203	2720	M	9	10	N	36.9	37	120	NIL	7	ND	ST	ND	NIL	AMPICILLIN/ AMIKACIN
204	M204	2018-05-18	31	0	1	38	V	U	NO	Y	NI	13	N	5	5	Y	38	N	NA	y	C	Y	Y	0	AMP	GM,MET	C	NO	18	<5	ST	GBS	ND	B204	3020	F	1	9	y	37.7	36.9	15	NIL	23.4	ND	ST	ND	NC	AMPICILLIN/ AMIKACIN
205	M205	2018-05-19	27	1	2	38	V	U	S	NO	NI	10	Y	5	4	Y	39.4	Y	Y	Y	A	Y	Y	0	CEX	MET	A	NO	11.3	49	ST	PEPTOSTREPTOCOCCUS ANAEROBIUS	ND	B205	2500	F	9	10	N	37.1	37.3	110	NIL	13	ND	ST	ND	NIL	AMPICILLIN/ AMIKACIN
206	M206	2018-05-19	34	0	1	37	CS	U	NO	NO	NI	15	N	13	5	Y	37.9	NA	Y	NO	A	N	NO	0	GM/MET-AFTER		0	NO	24	83	ST	NG	ND	B206	2715	M	9	10	N	38.2	38.2	25	NIL	21	5	ST	ND	NIL	AMPICILLIN/ AMIKACIN
207	M207	2018-05-23	22	0	1	40	CS	P	NO	NO	NI	0	Y	19.5	5	Y	38	N	NA	NO	C	Y	Y	0	CEX	MET	C	NO	25.5	36	ST	NG	ND	B207	3700	M	9	10	N	36.8	36.7	20	NIL	10	ND	ST	ND	NIL	AMPICILLIN/ AMIKACIN
208	M208	2018-05-31	27	0	1	39	CS	U	NO	NO	NI	11.5	N	18.5	7	Y	37.6	NA	Y	NA	A	N	Y	0			0	NO	17.9	ND	ND	NG	ND	B208	3926	F	9	10	N	38.8	37.7	35	NIL	20.8	ND	ST	ND	NIL	AMPICILLIN/ AMIKACIN
209	M209	2018-06-01	28	1	2	38	CS	N	NO	Y	NI	144	N	10.5	5	Y	37.8	NA	Y	NA	C	Y	NO	C	CX	MET	A	NO	14.1	13	ND	NG	C	B209	3500	F	9	10	N	37.4	36.8	30	RD	9.6	ND	ST	ND	NC	AMPICILLIN/ AMIKACIN
210	M210	2018-06-01	28	1	1	41	CS	N	S	Y	NI	144	N	10	6	Y	37.8	NA	Y	NO	A	N	NO	C	CEFZ	MET	A	NO	10	13	ND	NG	C	B210	2960	F	8	10	y	37.4	36.3	20	RD	9.6	ND	ST	ND	NC	AMPICILLIN/ AMIKACIN
211	M211	2018-06-05	26	1	1	41	CS	N	NO	Y	NI	2	N	14	8	Y	38.1	Y	Y	NO	A	Y	Y	A	CEFZ		A	NO	21.9	121	ST	E.COLI + GBS	ND	B211	2910	F	6	10	y	37.6	37.8	15	NIL	22.5	5	ST	ND	NIL	AMPICILLIN/ AMIKACIN
212	M212	2018-06-11	30	0	1	40	CS	U	NO	NO	NI	3	Y	14	7	Y	38.2	N	NA	NO	C	N	Y	0	AMP	GM,MET	B	NO	18	17	ND	ND	ND	B212	3610	F	9	10	N	37.5	37	19	NIL	15	ND	ST	ND	NIL	AMPICILLIN/ AMIKACIN
213	M213	2018-06-13	25	1	1	39	CS	N	S	Y	NI	38	N	15	12	NO	37.6	NA	Y	NO	B	N	NO	A	CX	MET	C	NO	17.6	48	ND	NG	C	B213	3260	M	9	10	N	37.3	36.9	30	NIL	21.6	5	ST	ND	NIL	AMPICILLIN/ AMIKACIN
214	M214	2018-06-19	30	1	1	41	CS	U	NO	Y	I	16	N	20	8	Y	38.1	N	NA	NO	B	N	NO	0	AMP	GM	B	NO	17.8	34	ND	NG	ND	B214	3280	M	9	10	N	37.2	37.2	10	NIL	13.4	17	ST	ND	NIL	AMPICILLIN/ AMIKACIN
215	M215	2018-06-21	17	1	1	38	V	U	S	NO	I	72	N	21	7	Y	37.8	NA	Y	NO	A	N	NO	C	CX	MET	C	NO	15.4	55	ST	NG	ND	B215	3250	M	9	10	N	37	37	24	NIL	25.2	ND	ST	ND	NIL	AMPICILLIN/ AMIKACIN
216	M216	2018-06-28	29	1	2	39	V	U	NO	NO	NI	14	Y	3	4	y	39.2	N	NA	NO	A	Y	Y	0	CX	MET	A	Y	32.5	249	ST	E.COLI	ND	B216	3120	M	9	10	N	38.9	38.7	21	NIL	11.9	7	ST	ND	NIL	AMPICILLIN/ AMIKACIN
217	M217	2018-06-29	31	1	1	39	CS	N	S	NO	NI	31	y	15	9	Y	37.7	NA	N	NO	C	N	NO	C	AMP	CL	C	NO	18	25	ND	ND	NOC	B217	3900	M	9	10	N	37.6	37.6	26	NIL	18.4	ND	ST	ND	NIL	AMPICILLIN/ AMIKACIN
218	M218	2018-06-29	28	1	4	39	V	U	S	NO	I	60	N	9	6	Y	38.1	Y	N	NO	A	N	NO	0	CX	MET	C	NO	32.6	123	ND	ND	ND	B218	2815	M	9	10	N	36.8	37	23	RD	15.3	60	ST	ND	NC	AMPICILLIN/ AMIKACIN
219	M219	2018-07-01	31	0	1	31	CS	N	S	NO	NI	42	N	0	2	NO	37.6	NA	Y	NA	A	Y	Y	0			0	NO	25.1	16	ND	NG	ND	B219	1170	M	1	5	Y	37.5	37.5	35	RD	6.4	9	ST	ND	MV	AMPICILLIN/ AMIKACIN
220	M220	2018-07-02	28	1	1	39	V	U	NO	Y	NI	10	Y	9	4	NO	38.1	Y	N	Y	A	N	NO	0	CX	MET	B	NO	16	35	ST	NG	ND	B220	3259	F	9	10	N	38.8	37	75	NIL	26.2	ND	ST	ND	NIL	AMPICILLIN/ AMIKACIN
221	M221	2018-07-06	34	0	2	40	V	U	NO	Y	NI	5.5	N	12	4	Y	37.8	NA	Y	NA	C	Y	Y	0	CX	MET	C	Y	22.8	59	ST	BACTEROIDES	ND	B221	3490	F	9	10	N	38.9	37.5	15	RD	28.3	17	ST	ND	NIL	AMPICILLIN/ AMIKACIN
222	M222	2018-07-06	37	0	1	40	CS	U	NO	Y	NI	9	N	12.5	7	Y	37.8	NA	Y	NA	B	Y	Y	0	CX	MET	A	NO	22.4	52	ND	NG	ND	B222	3636	M	9	10	N	38.4	37.3	25	RD	16.2	5	ST	ND	CP	AMPICILLIN/ AMIKACIN
223	M223	2018-07-08	21	1	1	39	V	U	NO	NO	NI	17	Y	12	6	Y	37.8	NA	Y	NO	A	N	Y	0	AUG		B	NO	17.6	27	ND	ND	ND	B223	3065	M	9	10	N	37	37	88	NIL	18.3	ND	ST	ND	NIL	AMPICILLIN/ AMIKACIN
224	M224	2018-07-16	34	1	3	37	CS	N	NO	NO	NI	25	Y	20	5	NO	37.8	NA	Y	NO	A	Y	Y	0	CL		B	NO	15.3	5	ND	NG	ND	B224	3375	F	9	10	N	38.3	36.6	20	NIL	14.7	ND	ST	ND	NIL	AMPICILLIN/ AMIKACIN
225	M225	2018-07-18	30	1	2	40	CS	U	NO	NO	I	12.5	N	12	12	Y	39.2	N	NA	NO	A	Y	Y	0	CX	MET	A	NO	17.6	6	ND	GBS	ND	B225	4170	M	4	6	Y	39.2	37.1	20	RD	21.7	30	ST	ND	CP	PENG/AMIKACIN
226	M226	2018-07-21	30	0	1	40	CS	U	NO	Y	NI	15	N	17	9	Y	37.7	NA	Y	NO	B	Y	Y	0	CX	MET	A	NO	15.9	43	ND	NG	ND	B226	3526	M	9	10	N	38.2	36.9	15	RD	12.2	17	ST	ND	CP	AMPICILLIN/ AMIKACIN
227	M227	2018-07-21	28	1	1	39	V	N	S	NO	I	34	N	28	6	Y	37.9	NA	Y	NO	C	N	NO	0	CX	MET	C	Y	13.7	55	ND	NG	ND	B227	3365	F	9	10	N	37	37.5	50	NIL	14.1	10	ST	ND	NIL	AMPICILLIN/ AMIKACIN
228	M228	2018-07-28	31	1	2	39	CS	U	NO	NO	I	9	N	24	7	NO	39	N	NA	Y	B	N	Y	0	CX	MET	B	NO	17.8	33	ST	ND	ND	B228	3670	M	9	10	N	36.8	37.1	30	NIL	29	ND	ST	ND	NIL	AMPICILLIN/ AMIKACIN
229	M229	2018-07-28	22	1	1	40	V	U	NO	NO	I	9	N	24	6	Y	39	Y	N	NO	B	N	NO	0	CX	MET	B	Y	17.8	68	ST	ND	ND	B229	3015	M	9	10	N	36.8	37.1	13	NIL	29	ND	ST	ND	NIL	AMPICILLIN/ AMIKACIN
230	M230	2018-08-05	30	2	2	40	CS	U	NO	NO	NI	7	Y	10	5	Y	37.6	NA	Y	NO	C	Y	Y	A	CEFZ		A	NO	15.4	<5	ND	NG	ND	B230	2914	F	9	10	N	38.6	38.6	15	NIL	16.4	ND	ST	ND	NIL	AMPICILLIN/ AMIKACIN
231	M231	2018-08-08	21	0	1	41	V	N	NO	NO	NI	6	Y	6	4	Y	38.2	Y	Y	NO	B	Y	Y	0			0	Y	18.2	14	ST	NG	ND	B231	3600	F	8	10	N	36.7	36.7	20	NIL	17.3	ND	ST	ND	CP	AMPICILLIN/ AMIKACIN
232	M232	2018-08-09	37	2	0	37	V	N	S	NO	NI	14	N	4	4	Y	37.6	NA	Y	NO	B	Y	Y	0	CX	MET	A	NO	12.2	43	ND	STR BOVIS	ND	B232	3980	M	9	10	N	38.3	37	25	RD	8.6	32	ST	ND	CP	AMPICILLIN/ AMIKACIN
233	M233	2018-08-11	25	0	1	38	V	N	S	NO	NI	36.5	N	9	5	Y	37.9	NA	Y	NA	B	Y	Y	C	CX	MET	B	NO	14.6	28	ND	ND	ND	B233	2756	M	9	10	N	37	36.9	35	NIL	18.6	ND	ST	ND	NIL	AMPICILLIN/ AMIKACIN
234	M234	2018-08-14	24	1	1	40	CS	P	NO	NO	NI	7	N	10	6	Y	37.6	NA	Y	NO	B	N	NO	C	CEFZ		C	NO	17.4	<5	ND	NG	ND	B234	3938	M	9	10	N	37.9	37.9	34	NIL	19.9	ND	ST	ND	NIL	AMPICILLIN/ AMIKACIN
235	M235	2018-08-20	27	1	1	40	V	U	NO	NO	I	6	N	12	10	Y	37.6	NA	Y	NO	A	N	NO	C	CL	MET	C	NO	14.7	79	ND	ND	ND	B235	3430	F	9	10	N	37	36.7	20	RD	10.8	5	ST	ND	NIL	PENG/AMIKACIN
236	M236	2018-08-20	26	1	1	38	CS	N	NO	NO	NI	22	N	15	4	NO	38.2	N	NA	NO	A	Y	Y	A	CL	GM	C	NO	20.7	ND	ND	NG	ND	B236	3428	F	9	10	N	37.5	37.5	90	NIL	16.4	ND	ST	ND	NIL	AMPICILLIN/ AMIKACIN
237	M237	2018-08-23	23	1	1	38	V	P	NO	NO	I	216	N	11	6	Y	37.9	NA	Y	NO	A	N	NO	0	CL	MET	C	NO	14.8	<5	ND	NG	ND	B237	3122	M	9	10	N	38.3	37.3	115	NIL	22.8	ND	ST	ND	NIL	PENG/AMIKACIN
238	M238	2018-09-07	28	3	3	40	V	N	NO	NO	NI	5	N	10	7	Y	39.2	Y	N	Y	A	N	NO	0	CX	CL	C	NO	10.9	108	ST	NG	NOC	B238	4075	M	9	10	N	39.5	38.1	54	NIL	14	5	ST	ND	NIL	AMPICILLIN/ AMIKACIN
239	M239	2018-09-12	23	1	1	38	V	N	NO	NO	NI	40	Y	10	4	Y	38.1	N	NA	NO	C	N	Y	0	CX	MET	B	Y	27.1	65	ST	NG	ND	B239	2845	F	9	10	N	36.9	36.9	46	NIL	21.5	ND	ST	ND	CP	AMPICILLIN/ AMIKACIN
240	M240	2018-09-14	39	2	5	38	V	N	S	NO	NI	52	Y	3	4	Y	37.6	NA	Y	NA	A	Y	Y	C	CX	CL	A	NO	8.4	11	ND	NG	ND	B240	3346	M	9	10	N	37.7	36.8	20	NIL	4.6	84	ST	ND	NC	AMPICILLIN/ AMIKACIN
241	M241	2018-09-22	34	1	1	40	CS	U	S	NO	I	36	N	23	7	Y	37.6	NA	Y	NO	A	N	NO	0	CEFZ	MET	C	NO	19.5	49	ND	NG	ND	B241	3830	M	9	10	N	38.1	38.1	53	RD	30.3	5	ST	ND	NC	AMPICILLIN/ AMIKACIN
242	M242	2018-09-27	27	2	2	37	V	N	NO	NO	I	16	N	28	8	NO	37.7	NA	Y	NO	A	N	Y	0	CX		C	NO	10.3	72	ST	ND	ND	B242	2775	F	9	10	N	37.3	37	35	NIL	11.1	5	ST	ND	NIL	AMPICILLIN/ AMIKACIN
243	M243	2018-09-27	20	0	1	39	V	N	NO	NO	NI	6	Y	4	3	Y	37.8	NA	Y	NA	A	Y	Y	0	CX		A	Y	15.4	10	ND	NG	ND	B243	3378	M	9	10	N	36.9	36.8	25	NIL	13.8	ND	ST	ND	NIL	AMPICILLIN/ AMIKACIN
244	M244	2018-09-30	35	1	2	33	CS	N	S	NO	NI	216	N	4	3	NO	38.5	N	NA	NO	A	Y	NO	C	CL	GM	A	NO	14.6	9	E COLI	ECOLI	ND	B244	1952	M	9	10	N	38	38	20	NIL	7.3	10	ESCHERICHIA COLI	ST	NIL	CEFOTAXIME/AMIKACIN
245	M245	2018-10-01	23	1	1	41	CS	N	NO	NO	I	11	N	12	9	Y	38	N	NA	NO	B	N	NO	0	CX	MET	B	NO	14.1	25	ND	NG	NOC	B245	3145	F	9	10	N	37.8	37.2	23	NIL	14.1	ND	ST	ND	NIL	AMPICILLIN/ AMIKACIN
246	M246	2018-10-02	25	1	1	39	CS	U	S	NO	NI	44	N	10	6	Y	37.6	NA	Y	NO	A	N	NO	C	CX	MET	C	NO	26.3	178	ST	NG	ND	B246	3960	F	9	10	N	37.6	36.6	21	NIL	15.8	ND	ST	ND	NIL	AMPICILLIN/ AMIKACIN
247	M247	2018-10-03	37	2	2	38	V	U	NO	NO	I	14	N	22	7	Y	37.8	NA	Y	NO	C	N	NO	A	CL	GM	C	NO	26.3	179	ND	ND	ND	B247	3220	F	9	10	N	37.8	37.8	25	NIL	15.6	ND	ST	ND	NIL	PENG/AMIKACIN
248	M248	2018-10-05	31	1	1	39	V	N	NO	NO	I	2	N	20	8	Y	38.4	Y	Y	Y	B	N	Y	0	CX	MET	B	Y	29.9	94	ST	ND	ND	B248	2495	M	9	10	N	37.5	37.3	12	NIL	21.6	ND	ST	ND	NIL	AMPICILLIN/ AMIKACIN
249	M249	2018-10-08	31	4	4	40	V	N	NO	NO	NI	10	Y	9	4	Y	38.8	N	NA	NO	A	Y	Y	0	CX	MET	A	NO	19.6	133	ST	MRSA/STAH AUREUS	ND	B249	3520	M	9	10	N	36.7	37	27	NIL	20.8	ND	ST	ND	NIL	AMPICILLIN/ AMIKACIN
250	M250	2018-10-11	24	0	2	38	CS	U	Y	NO	NI	31	N	11	5	Y	37.7	NA	Y	NO	A	N	NO	0	GM	MET	A	Y	15	21	ND	NG	ND	B250	3500	F	9	10	N	37.5	37.5	56	NIL	15	ND	ST	ND	NIL	AMPICILLIN/ AMIKACIN
251	M251	2018-10-11	32	0	1	40	V	U	NO	NO	NI	6	Y	11	4	Y	37.8	NA	Y	NO	C	N	Y	0	GM		B	Y	19	25	ND	ND	ND	B251	3600	M	9	10	N	39.2	37.1	35	NIL	29	ND	ST	ND	NIL	AMPICILLIN/ AMIKACIN
252	M252	2018-10-12	25	0	1	40	CS	N	S	Y	I	48	N	22	7	Y	37.6	NA	Y	NA	B	Y	Y	C			0	NO	13	15	ST	MRSA	ND	B252	3552	F	9	10	N	36.9	36.7	30	NIL	15.7	ND	ST	ND	NIL	AMPICILLIN/ AMIKACIN
253	M253	2018-10-19	27	3	3	40	V	P	NO	NO	I	5	N	10	4	Y	39.3	N	NA	Y	C	N	Y	0	CX	CL, MET	C	NO	15	160	ST	NG	ND	B253	3485	F	9	10	N	37	36.2	59	NIL	10.8	ND	ST	ND	NIL	AMPICILLIN/ AMIKACIN
254	M254	2018-10-21	29	0	2	39	CS	U	NO	NO	I	4	N	6	9	Y	39.5	Y	N	NO	B	Y	Y	0	CX	AMP	C	NO	10.3	132	ST	E.FECALIS	ND	B254	3300	F	8	9	N	38.5	37.3	15	NIL	24.4	ND	ST	ND	NIL	AMPICILLIN/ AMIKACIN
255	M255	2018-11-12	29	0	1	40	CS	U	S	NO	I	21	N	18	7	Y	38.4	N	NA	NO	C	Y	NO	C	CL	GM	A	NO	18.8	8	ST	NG	ND	B255	3452	M	9	10	N	38.2	37.7	30	RD	21.7	5	ST	ND	CP	AMPICILLIN/ AMIKACIN
256	M256	2018-11-14	25	0	2	37	V	N	S	NO	I	44	N	22	4	Y	37.7	NA	Y	NA	A	Y	NO	B			0	NO	8.5	6	ND	ECOLI	ND	B256	2704	M	9	10	N	37.6	36.7	20	NIL	12.2	ND	ST	ND	NIL	AMPICILLIN/ AMIKACIN
257	M257	2018-11-14	36	2	3	38	V	U	S	Y	I	22	N	21	5	Y	38.2	N	NA	NO	A	Y	Y	0			0	NO	12	14	ND	NG	ND	B257	4044	M	9	10	N	38.8	37.2	35	NIL	11.7	ND	ST	ND	NC	AMPICILLIN/ AMIKACIN
258	M258	2018-11-20	34	1	2	39	CS	U	S	y	NI	16	Y	15	7	y	37.8	NA	Y	NO	A	Y	Y	0	CX/MET-AFTER		0	NO	12	16	ND	kleGBSiella	ND	B258	3300	F	9	10	N	37.9	37.8	25	NIL	12	ND	ST	ND	NIL	AMPICILLIN/ AMIKACIN
259	M259	2018-11-20	32	0	1	39	CS	N	S	NO	NI	37	N	14	5	Y	38.1	N	NA	NO	B	Y	Y	C	AMP	GM	B	NO	13.1	4.8	ST	NG	ND	B259	2622	F	9	10	N	37.6	37.3	15	NIL	12.5	ND	ST	ND	NIL	AMPICILLIN/ AMIKACIN
260	M260	2018-11-21	29	0	1	40	V	U	S	NO	I	30	N	8.5	8	Y	38.3	Y	N	NO	A	Y	NO	C			0	Y	15.2	122	ST	ND	ND	B260	3076	M	9	10	N	37.9	37.5	30	NIL	19.2	ND	ST	ND	NIL	AMPICILLIN/ AMIKACIN
261	M261	2018-11-26	28	0	1	41	V	N	S	Y	I	24	N	15	5	Y	37.7	NA	Y	NA	C	N	Y	0	CX		A	NO	9.3	ND	ND	ND	ND	B261	2840	F	9	10	N	37	36.8	10	NIL	23.5	5	ST	ND	NIL	AMPICILLIN/ AMIKACIN
262	M262	2018-11-26	26	1	2	38	CS	N	S	NO	NI	25	N	8	3	NO	39.2	N	NA	Y	B	Y	Y	C	CX		B	NO	13.9	19	ST	GBS	ND	B262	2958	M	9	10	N	38.2	36.8	30	NIL	16.6	ND	ST	ND	NIL	AMPICILLIN/ AMIKACIN
263	M263	2018-11-27	39	1	2	39	V	U	NO	Y	NI	4	Y	12	5	Y	38.9	Y	N	NO	A	Y	Y	0	CX	GM	A	NO	17	34	ST	GBS	ND	B263	2890	M	9	10	N	37.8	37	30	NIL	18	ND	ST	ND	NIL	AMPICILLIN/AMIKACIN
264	M264	2018-12-02	25	0	1	39	V	U	S	NO	NI	7	Y	8	6	Y	37.7	NA	Y	NA	B	Y	NO	0	CX	CL	NIL	NO	15.5	11	ND	ECOLI	ND	B264	3534	M	9	10	N	37.2	36.7	60	NIL	19.2	ND	ST	ND	NIL	AMPICILLIN/ AMIKACIN
265	M265	2018-12-02	27	0	1	39	CS	U	NO	NO	I	6	N	11	7	Y	38	Y	N	NO	A	Y	Y	0			0	NO	9.8	17	ND	NG	ND	B265	2794	F	9	10	N	37.4	37.2	55	NIL	14.7	ND	ST	ND	NIL	AMPICILLIN/ AMIKACIN
266	M266	2018-12-11	29	0	1	39	V	U	Y	NO	NI	8	Y	12	5	y	38.4	N	Y	NO	C	Y	Y	0	CX	MET	A	Y	13	88	ST	NG	ND	B266	2816	M	9	10	N	38.7	38	21	NIL	15	ND	ST	ND	NIL	AMPICILLIN/ AMIKACIN
267	M267	2018-12-11	29	0	1	39	V	U	NO	NO	NI	12	N	12	4	Y	38.5	N	NA	NO	A	Y	Y	0	CX		A	Y	13	88	PROPIONIBACTERIUM SPECIES	NG	ND	B267	2826	M	9	10	N	38.7	37.3	15	NIL	15.3	ND	ST	ND	NIL	AMPICILLIN/ AMIKACIN
268	M268	2018-12-12	34	0	1	39	CS	U	NO	Y	I	11	N	15.5	4	Y	38	N	NA	NO	B	N	NO	C	AMP	GM	C	NO	15.9	ND	ST	NG	ND	B268	3194	F	9	10	N	37.7	37	60	NIL	19.2	ND	ST	ND	NIL	AMPICILLIN/ AMIKACIN
269	M269	2018-12-17	25	0	1	41	CS	U	NO	NO	NI	9	N	12	5	Y	38.1	N	NA	NO	B	Y	Y	0	CX		B	NO	17.7	22	ST	NG	ND	B269	3900	F	9	10	N	37.7	36.9	20	RD	18.2	17	ST	ND	CP	AMPICILLIN/ AMIKACIN
270	M270	2018-12-24	24	0	1	40	V	p	S	NO	I	23	N	22	6	Y	37.7	NA	Y	NA	C	Y	Y	0	CX		B	NO	17	45	ST	NG	ND	B270	3063	M	9	10	N	37	37.9	25	NIL	19	ND	ST	ND	NIL	AMPICILLIN/ AMIKACIN
271	M271	2018-12-28	28	0	1	40	CS	N	S	NO	I	33.5	N	16	7	Y	38.7	Y	Y	NO	C	Y	NO	C	CX		C	NO	10.6	39.5	ST	NG	ND	B271	3618	M	9	10	Y	37.2	36.9	25	NIL	14.9	ND	ST	ND	NIL	AMPICILLIN/ AMIKACIN
272	M272	2018-12-30	26	0	1	40	V	p	S	NO	NI	17	Y	5.5	4	Y	38	N	NA	NO	A	N	Y	0	CX		A	Y	13	3.2	ST	ND	ND	B272	3344	M	9	10	N	37.7	36.8	25	NIL	10.2	ND	ST	ND	NIL	AMPICILLIN/ AMIKACIN
273	M273	2018-12-31	25	1	2	39	V	U	NO	NO	NI	9	N	13.5	6	Y	38.1	Y	N	NO	A	N	Y	0	CX		A	NO	12	30.5	ST	NG	ND	B273	3926	F	9	10	N	38	37.9	25	NIL	21.4	5	ST	ND	NIL	AMPICILLIN/ AMIKACIN
274	M274	2019-01-03	32	0	1	41	CS	U	NO	Y	NI	1	y	2	2	Y	38.2	Y	N	Y	A	Y	NO	A	CX/MET		0	NO	10.9	25.6	ST	GBS	ND	B274	3040	F	9	10	N	37.5	36.8	111	NIL	19.4	ND	ST	ND	NIL	AMPICILLIN/ AMIKACIN
275	M275	2019-01-08	26	0	1	39	CS	U	NO	NO	I	8	Y	8.5	4	Y	37.7	NA	Y	NA	A	N	NO	0	CX	MET	A	NO	19	ND	ST	NG	ND	B275	2700	M	9	10	N	37.6	36.6	559	NIL	18.7	ND	ST	ND	NIL	AMPICILLIN/ AMIKACIN
276	M276	2019-01-08	23	0	1	41	V	U	S	NO	I	7	N	20	8	Y	37.6	NA	Y	NA	A	N	NO	0	CX	CL	NIL	Y	14.9	30.4	ST	ND	ND	B276	3990	M	7	8	N	38.1	37.7	16	RD	20.8	ND	ST	ND	CP	AMPICILLIN/ AMIKACIN
277	M277	2019-01-08	31	2	3	39	CS	N	S	Y	NI	15.5	N	1	2	NO	38.5	N	NA	Y	A	Y	NO	A	CX/MET		0	NO	13.1	ND	ND	GBS	ND	B277	2800	M	9	10	Y	38.3	37	15	NIL	13.6	ND	ST	ND	NIL	AMPICILLIN/ AMIKACIN
278	M278	2019-01-15	27	0	1	39	CS	U	NO	NO	I	1.5	N	18	5	Y	37.6	NA	Y	NA	A	Y	Y	0	AUGMENTEN-AFTER		0	NO	11.7	ND	ND	ND	ND	B278	3150	F	9	10	N	37.1	37	91	RD	22	ND	ST	ND	NC	AMPICILLIN/ AMIKACIN
279	M279	2019-01-16	27	0	1	41	CS	N	S	NO	I	15	Y	8	5	Y	37.7	NA	Y	NA	B	Y	NO	0			0	NO	11.8	ND	ST	NG	ND	B279	4100	F	9	10	N	38.3	37.2	30	RD	24.3	10	ST	ND	NC	AMPICILLIN/ AMIKACIN
280	M280	2019-01-16	25	1	2	39	V	U	S	Y	NI	9	Y	8	4	Y	37.9	NA	Y	NA	A	N	Y	0			0	Y	10.9	ND	ND	ND	ND	B280	3803	F	6	9	Y	37.5	36.9	35	RD	19.9	22	ST	ND	CP	AMPICILLIN/ AMIKACIN
281	M281	2019-01-17	31	0	1	38	CS	N	S	NO	I	23	Y	11	5	Y	38.2	N	NA	NO	A	Y	Y	C	CX	MET	0	NO	21.7	22	ST	NG	ND	B281	3410	M	9	10	N	37.5	37.3	31	NIL	23.4	ND	ST	ND	NIL	AMPICILLIN/ AMIKACIN
282	M282	2019-01-18	22	0	1	34	V	U	NO	NO	I	5	Y	6	5	Y	37.9	NA	Y	NA	B	Y	Y	0	CX	MET	C	Y	14.6	ND	ST	NG	ND	B282	3040	M	9	10	N	37.8	37.8	20	NIL	10.8	ND	ST	ND	NIL	AMPICILLIN/ AMIKACIN
283	M283	2019-01-19	21	0	1	41	V	U	NO	NO	NI	9.54	Y	10	6	NO	37.9	NA	Y	NA	A	Y	Y	0	CX	CL	B	Y	24.7	18	ST	ND	ND	B283	4005	F	9	10	N	37.9	36.9	20	NIL	15.6	ND	ST	ND	NIL	AMPICILLIN/ AMIKACIN
284	M284	2019-01-20	38	0	2	39	CS	N	S	NO	I	50	N	10	7	Y	37.7	NA	Y	NA	A	Y	Y	C	CX		A	NO	14	26	ST	NG	ND	B284	3180	M	9	10	N	37.9	37.9	15	RD	13	5	ST	ND	NC	AMPICILLIN/ AMIKACIN
285	M285	2019-01-21	32	2	6	40	V	N	S	NO	NI	0.5	Y	0.5	2	NO	38	N	NA	Y	A	N	NO	0	CX	MET	C	NO	14.8	10	ST	ND	ND	B285	4355	M	9	10	N	37.2	37.3	66	RD	17.7	ND	ST	ND	NIL	AMPICILLIN/ AMIKACIN
286	M286	2019-01-23	33	0	1	39	CS	U	NO	NO	NI	12	N	21	10	Y	37.8	NA	Y	NA	A	N	Y	0			0	Y	16.1	84	ST	ND	ND	B286	2410	F	9	10	Y	38	37.1	18	RD	15.5	ND	ST	ND	NIL	AMPICILLIN/ AMIKACIN
287	M287	2019-01-26	39	3	4	38	CS	U	NO	NO	I	8.5	N	20	7	Y	38	Y	N	NO	C	Y	Y	C	CX	CL/MET	B	NO	12.1	11	ST	ND	ND	B287	4655	F	2	9	Y	37.6	37.2	17	RD	14	ND	ST	ND	NIL	PENG/AMIKACIN
288	M288	2019-01-29	28	0	1	39	CS	U	NO	Y	NI	13	Y	17	9	Y	37.9	NA	Y	NA	C	Y	Y	0	CX	MET	C	NO	20.2	60	ND	NG	ND	B288	3750	F	9	10	N	38.2	37.5	21	NIL	35.6	ND	ST	ND	NIL	AMPICILLIN/ AMIKACIN
289	M289	2019-01-31	27	0	1	37	V	N	S	NO	NI	24	Y	11	7	Y	37.9	NA	Y	NA	B	Y	Y	0	AMP	AMIKACIN	B	Y	9	ND	ND	NG	ND	B289	3450	M	8	10	N	38.1	38.9	16	RD	17.2	5.2	ST	ND	NC	AMPICILLIN/ AMIKACIN
290	M290	2019-02-01	27	0	1	39	CS	N	NO	NO	I	12	N	12	12	Y	38	N	NA	NO	B	N	NO	0	AMP	AMIKACIN	0	NO	11.3	27.4	CONS	ND	ND	B290	2635	M	9	10	N	37.4	37.2	48	NIL	16	ND	ST	ND	NIL	AMPICILLIN/ AMIKACIN
291	M291	2019-02-06	21	0	1	40	V	U	NO	NO	NI	8	N	17.5	8	Y	37.9	NA	Y	NA	C	N	NO	0	CX	MET	A	Y	10.9	22.4	ST	ND	ND	B291	2485	F	9	10	N	37.4	38.5	59	NIL	22.1	ND	ST	ND	NIL	AMPICILLIN/ AMIKACIN
292	M292	2019-02-07	24	1	2	37	V	U	NO	NO	NI	2	Y	2.5	3	Y	38.9	N	NA	Y	A	Y	Y	0	CX	MET	A	NO	12.5	27	ST	ND	ND	B292	3070	F	9	10	N	36.9	36.7	119	NIL	17.6	ND	ST	ND	NIL	AMPICILLIN/ AMIKACIN
293	M293	2019-02-08	31	0	1	40	CS	U	S	NO	I	5	N	25	6	Y	39.1	N	NA	NO	A	Y	Y	0	CX	MET	A	NO	10.6	ND	ST	ND	ND	B293	3370	M	9	10	N	37.8	37.3	33	RD	19.3	5	ST	ND	NC	AMPICILLIN/ AMIKACIN
294	M294	2019-02-13	29	0	1	40	CS	U	S	NO	NI	3	Y	4.5	4	Y	38	N	NA	NO	A	Y	Y	0	CX		A	NO	8.3	4	ST	NG	ND	B294	2920	F	9	10	N	37.3	37.3	29	NIL	13.2	ND	ST	ND	NIL	AMPICILLIN/ AMIKACIN
295	M295	2019-02-17	32	0	1	39	CS	U	NO	NO	I	5	Y	8	4	Y	38.1	Y	N	NO	A	Y	Y	0	CX	MET	B	NO	24.4	27	ND	NG	ND	B295	3050	M	9	10	N	38.7	38.2	44	NIL	15	ND	ST	ND	NIL	AMPICILLIN/ AMIKACIN
296	M296	2019-02-20	29	0	1	40	CS	U	S	NO	I	15	N	36	11	Y	37.6	NA	Y	NA	A	Y	Y	C	GM		A	NO	4.6	ND	ND	ND	ND	B296	3070	F	9	10	N	37.7	36.9	18	NIL	12.8	ND	ST	ND	NIL	AMPICILLIN/ AMIKACIN
297	M297	2019-02-22	30	0	1	39	V	U	NO	NO	NI	10	Y	13	5	Y	38.2	Y	N	NO	A	Y	Y	0	AMP	GM	A	NO	10	ND	ST	NG	ND	B297	2870	M	9	10	N	38.4	38	15	NIL	19.1	20	ST	ND	NIL	AMPICILLIN/ AMIKACIN
298	M298	2019-02-23	27	0	1	40	V	U	NO	NO	I	11	N	40	8	Y	38.2	Y	N	Y	B	Y	Y	0	AMP	GM	B	Y	14.4	52	ND	NG	ND	B298	3555	M	9	10	N	37.1	37.6	54	NIL	16.3	ND	ST	ND	NIL	AMPICILLIN/ AMIKACIN
299	M299	2019-02-26	26	0	1	40	CS	U	S	Y	NI	39	Y	14	7	Y	37.6	NA	Y	NA	C	N	Y	C	CX	MET	C	NO	23	51.1	ND	NG	ND	B299	3350	M	9	10	Y	37.5	36.8	28	RD	15.7	ND	ST	ND	NIL	AMPICILLIN/ AMIKACIN
300	M300	2019-03-08	27	1	3	39	V	N	S	NO	NI	27	N	20	8	Y	38.1	N	NA	NO	A	N	NO	C	CX	MET	0	Y	13.4	30	ST	ND	ND	B300	3180	F	9	10	N	38.2	37.3	16	NIL	17.7	ND	ST	ND	NIL	AMPICILLIN/ AMIKACIN
301	M301	2019-03-10	27	1	2	40	V	N	S	NO	I	26	N	10.5	5	NO	37.6	NA	Y	NA	B	N	NO	C	CX	MET	0	NO	29.4	4	ST	NG	ND	B301	3200	F	9	10	N	37.5	37	36	NIL	12.8	ND	ST	ND	NIL	AMPICILLIN/ AMIKACIN
302	M302	2019-03-11	33	0	2	41	CS	N	NO	NO	I	24	N	14	5	Y	38	N	NA	NO	A	N	NO	0	GM/MET -AFTER	MET	0	NO	31.3	ND	ND	NG	ND	B302	3990	M	9	10	N	38.1	36.9	34	NIL	12	ND	ST	ND	NIL	AMPICILLIN/ AMIKACIN
303	M303	2019-03-19	29	1	3	33	CS	N	S	NO	NI	125	N	0	1	N	37.8	NA	Y	NO	A	Y	Y	0	CX	CL	NIL	NO	20	11	ND	NG	NOC	B303	2170	M	8	9	Y	38	37.5	15	RD	7.8	5	ST	ND	MV	AMPICILLIN/ AMIKACIN
304	M304	2019-03-20	30	0	4	37	CS	N	S	NO	I	12	N	16	8	Y	37.8	NA	Y	NA	C	Y	Y	0	CL		C	Y	29.3	ND	ND	NG	ND	B304	3050	M	9	10	N	37.5	37	16	RD	14.6	6	ST	ND	NIL	AMPICILLIN/ AMIKACIN
305	M305	2019-03-22	29	0	1	37	V	U	S	NO	NI	5	Y	13.5	6	Y	38	Y	Y	Y	B	Y	Y	C	CX	MET	0	Y	17.6	ND	ND	ND	ND	B305	3420	F	9	10	N	37.7	37.2	94	NIL	23.6	ND	ST	ND	NIL	AMPICILLIN/ AMIKACIN
306	M306	2019-03-22	32	1	2	40	CS	U	NO	NO	I	12	N	21	10	Y	38.1	Y	Y	NO	A	N	NO	0	CX	MET	C	NO	26.1	ND	ND	NG	ND	B306	3560	F	9	10	N	38.7	38.8	33	NIL	22.3	ND	ST	ND	NIL	AMPICILLIN/ AMIKACIN
307	M307	2019-03-27	34	2	3	38	V	N	NO	NO	I	6	N	14	5	Y	38.1	N	NA	NO	A	N	NO	0			0	NO	10.8	ND	ND	ND	ND	B307	4060	F	9	10	N	37	37.2	61	NIL	21.1	ND	ST	ND	NIL	AMPICILLIN/ AMIKACIN
308	M308	2019-03-29	23	0	1	41	V	N	NO	NO	NI	8.5	Y	18	10	NO	38	Y	N	Y	C	Y	NO	0	CX		A	NO	10.1	ND	ND	NG	ND	B308	3700	F	9	10	N	36.8	37.5	32	NIL	25.7	ND	ST	ND	NIL	AMPICILLIN/ AMIKACIN
309	M309	2019-03-30	27	0	1	39	V	N	S	NO	I	40	N	13.5	7	Y	38.7	N	NA	NO	B	Y	NO	0	CX	MET	C	NO	11.1	39	ST	NG	ND	B309	3185	M	9	10	N	37.7	36.7	16	NIL	9.8	ND	ST	ND	NIL	AMPICILLIN/ AMIKACIN
310	M310	2019-04-04	26	0	1	39	V	U	S	Y	NI	10	Y	7.5	5	Y	38	N	NA	NO	A	Y	Y	0	CX/MET-AFTER		0	NO	18.6	8	ST	ND	ND	B310	3260	F	9	9	N	37	37.1	27	NIL	22.8	ND	ST	ND	CP	AMPICILLIN/ AMIKACIN
311	M311	2019-04-06	28	0	1	39	CS	N	S	NO	I	20	N	22.5	10	Y	38.1	N	NA	NO	B	Y	Y	0	CX	MET	B	NO	14.5	66	ST	ND	ND	B311	3525	F	9	10	N	37.5	37.6	35	NIL	23.6	ND	ST	ND	NIL	AMPICILLIN/ AMIKACIN
312	M312	2019-04-23	22	0	1	39	V	U	NO	Y	NI	8	Y	7.5	3	Y	38	Y	N	NO	A	Y	Y	0	CX/MET-AFTER		0	Y	11.2	ND	ST	ND	ND	B312	3410	M	9	10	N	37.3	37.3	33	NIL	16.2	ND	ST	ND	NIL	AMPICILLIN/ AMIKACIN
313	M313	2019-04-25	23	0	2	40	CS	N	NO	Y	NI	7	Y	9	5	Y	38.6	N	NA	NO	A	Y	Y	0	CX	MET	B	Y	15.3	38	ST	ND	ND	B313	3920	F	5	9	Y	37.7	38.4	24	RD	21.3	ND	ST	ND	CP	AMPICILLIN/ AMIKACIN
314	M314	2019-05-02	32	0	1	34	CS	N	S	NO	NI	54	N	16	6	Y	38	Y	N	NO	A	N	Y	C			0	NO	22.4	37	ND	NG	ND	B314	2360	F	8	10	N	38.4	37.4	23	NIL	19.7	ND	ST	ND	NIL	AMPICILLIN/ AMIKACIN
315	M315	2019-05-02	32	1	2	39	V	U	NO	Y	I	15.5	N	20	8	Y	38.9	N	NA	NO	A	Y	Y	0	CX	MET	C	NO	15.3	24	ST	NG	ND	B315	2970	F	9	10	N	37.2	37.3	21	NIL	19.9	ND	ST	ND	NIL	AMPICILLIN/ AMIKACIN
316	M316	2019-05-09	27	0	1	40	CS	P	NO	NO	I	16.5	N	22.5	8	Y	38.3	Y	Y	NO	B	N	NO	0	CX	MET	B	NO	17.7	27	ST	GBS	ND	B316	4025	M	9	10	N	38.5	37.5	26	NIL	16.3	ND	ST	ND	NIL	AMPICILLIN/ AMIKACIN
317	M317	2019-05-11	27	0	1	39	V	U	NO	NO	NI	9	N	12	7	Y	38.3	N	NA	NA	A	N	Y	0	CX/MET-AFTER		0	NO	10.7	ND	GBS	ND	ND	B317	3265	F	9	10	N	37.2	37.5	30	RD	27	ND	ST	ND	NIL	AMPICILLIN/ AMIKACIN
318	M318	2019-05-15	27	0	1	40	V	U	NO	NO	I	9.75	N	9.5	7	Y	38.8	Y	N	NO	A	Y	Y	0	CX/MET-AFTER		0	NO	18.9	63	ST	ND	ND	B318	3505	M	9	10	N	38.6	37.6	24	NIL	15.6	ND	ST	ND	NIL	AMPICILLIN/ AMIKACIN
319	M319	2019-05-16	26	1	2	39	V	U	S	NO	NI	9.5	Y	9.5	7	Y	38	N	NA	NA	A	N	Y	0	CX/MET-AFTER		0	Y	9.7	ND	ST	ND	ND	B319	2098	F	9	10	N	37	37.3	75	NIL	20.6	ND	ST	ND	NIL	AMPICILLIN/ AMIKACIN
320	M320	2019-05-17	26	0	1	39	CS	U	NO	NO	I	7.5	N	22	5	Y	37.6	NA	Y	NA	A	N	NO	0			0	NO	10.5	ND	ND	ND	ND	B320	3915	M	9	10	N	38	37.1	88	NIL	16.9	ND	ST	ND	NIL	AMPICILLIN/ AMIKACIN
321	M321	2019-05-20	27	0	1	41	V	N	NO	Y	I	17	N	10.5	4	Y	38.2	N	NA	NO	A	Y	Y	C	CX	MET	0	NO	12.8	ND	ST	NG	ND	B321	4100	M	9	10	N	39.2	38.1	20	NIL	23.7	ND	ST	ND	NIL	PENG/AMIKACIN
322	M322	2019-05-25	32	0	1	36	CS	N	S	NO	I	48	N	18.5	9	Y	38.1	N	NA	NO	B	Y	Y	B			0	NO	17.8	59	CONS	ND	ND	B322	2100	F	8	10	N	36.6	37.5	35	RD	10	5	ST	ND	NC	AMPICILLIN/ AMIKACIN
323	M323	2019-05-25	23	0	1	41	V	U	NO	Y	NI	0	N	25	8	Y	38.6	N	NA	NO	C	Y	Y	0	CEX	MET	C	NO	15.8	44	GBS	GBS	ND	B323	3390	M	9	10	N	36.7	36.2	23	NIL	13.3	ND	ST	ND	NIL	AMPICILLIN/ AMIKACIN
324	M324	2019-05-26	38	0	1	37	CS	U	NO	NO	NI	0	N	10	4	Y	38.1	N	NA	NO	B	Y	NO	0	CEX	MET	A	NO	16.6	31	ND	NG	ND	B324	2222	M	8	10	N	37.3	37.1	21	NIL	20.5	ND	ST	ND	NIL	AMPICILLIN/ AMIKACIN
325	M325	2019-05-27	22	0	1	37	CS	N	S	NO	I	44	N	6	5	Y	37.8	NA	Y	NA	A	N	NO	C	CX	MET	0	NO	18.4	10	ND	NG	ND	B325	2395	F	9	10	N	37.4	37	50	NIL	16.3	ND	ST	ND	NIL	AMPICILLIN/ AMIKACIN
326	M326	2019-05-27	26	0	1	40	V	U	NO	NO	NI	7	Y	2.5	3	NO	39.4	N	NA	NO	A	Y	Y	0	CEX		A	Y	16	28	CONS	ND	ND	B326	3330	M	9	10	N	39.2	37.1	27	NIL	17.7	ND	ST	ND	NIL	AMPICILLIN/ AMIKACIN
327	M327	2019-05-28	37	3	6	38	CS	U	S	y	NI	16	Y	16	9	Y	38.8	Y	Y	NO	A	Y	y	0			0	NO	12.8	25	ST	ENTEROCOCCUS FAECALIS	ND	B327	3890	M	9	10	N	37.3	37.6	35	NIL	9.3	ND	ST	ND	NIL	AMPICILLIN/ AMIKACIN
328	M328	2019-05-29	31	0	1	38	V	U	NO	NO	NI	18	Y	3	3	Y	37.7	NA	N	NO	A	N	Y	B			0	NO	13.3	30	ST	ND	ND	B328	3100	M	9	10	N	36.9	37.4	22	NIL	15.7	ND	ST	ND	NIL	AMPICILLIN/ AMIKACIN
329	M329	2019-05-30	27	0	2	39	CS	U	S	NO	NI	23	Y	16	6	Y	37.8	NA	Y	NA	A	N	Y	0	AMP	GM/CL/MET	A	Y	19	18	ND	NG	ND	B329	3190	M	9	10	N	37.8	37.5	13	NIL	16.8	ND	ST	ND	NIL	AMPICILLIN/ AMIKACIN
330	M330	2019-06-01	39	0	1	38	CS	N	NO	NO	NI	16	Y	16	9	Y	38.1	Y	N	NO	B	N	NO	0	GM	MET	A	NO	11.7	41	ND	NG	ND	B330	3325	F	9	10	N	37.6	37.2	15	NIL	21.7	ND	ST	ND	NIL	AMPICILLIN/ AMIKACIN
331	M331	2019-06-01	33	3	4	35	V	U	NO	NO	NI	0	Y	15.5	8	NO	37.9	NA	Y	NO	C	N	NO	0	CEX	MET	C	NO	14.1	8	PROPIONIBACTERIUM SPECIES	ND	ND	B331	2880	F	9	10	N	36.8	37.3	200	NIL	28.5	ND	ST	ND	NIL	AMPICILLIN/ AMIKACIN
332	M332	2019-06-03	28	1	2	40	V	N	NO	Y	NI	6	Y	6	4	Y	37.6	NA	Y	NA	A	N	Y	0	CX	MET	C	NO	7	9	ST	ND	ND	B332	4225	M	9	10	N	36.8	36.9	34	NIL	24.9	ND	ST	ND	NIL	AMPICILLIN/ AMIKACIN
333	M333	2019-06-05	33	1	2	39	V	U	NO	NO	NI	4	Y	10	5	Y	38.5	N	NA	NO	A	N	Y	0	CEX	MET	B	Y	12.5	9	ST	ESCHERICHIA COLI	ND	B333	3900	F	9	10	N	36.9	36.7	33	NIL	15.8	ND	ST	ND	NIL	AMPICILLIN/ AMIKACIN
334	M334	2019-06-05	31	0	1	37	V	U	S	NO	NI	15	N	27	8	Y	39.1	Y	Y	NO	B	N	NO	0	CEX	MET	B	NO	8.3	ND	ND	ND	ND	B334	3500	F	9	10	N	37	36.9	106	NL	16.6	ND	ST	ND	NIL	AMPICILLIN/ AMIKACIN
335	M335	2019-06-06	25	0	1	40	V	U	NO	y	NI	10	Y	4	4	Y	37.7	NA	Y	NO	A	N	NO	0	CEX	MET	A	NO	13	41	ST	ESCHERICHIA COLI	ND	B335	2940	F	9	10	N	37.1	37.2	37	NIL	25.5	ND	ST	ND	NIL	AMPICILLIN/ AMIKACIN
336	M336	2019-06-06	25	0	1	39	V	U	NO	NO	I	18	N	21	7	Y	37.8	NA	Y	NO	A	N	NO	0	CLI	MET	A	NO	7.7	ND	ST	GBS	ND	B336	3030	M	9	10	N	37	37.3	109	NIL	18.5	ND	ST	ND	NIL	AMPICILLIN/ AMIKACIN
337	M337	2019-06-08	33	0	1	38	CS	U	S	NO	NI	20	Y	15.5	7	NO	38	N	NA	Y	C	N	NO	0	CEX	MET	C	Y	14.7	37	ST	NG	ND	B337	3460	M	9	10	N	37.1	36.5	31	NIL	16.3	ND	ST	ND	NIL	AMPICILLIN/ AMIKACIN
338	M338	2019-06-09	27	0	1	41	V	U	NO	Y	NI	16.5	Y	12.5	7	Y	37.7	NA	Y	NA	A	N	Y	0	MET-AFTER		0	Y	13.28	ND	ND	ND	ND	B338	3380	F	9	10	N	37.4	36.7	120	NIL	23.41	ND	ST	ND	NIL	AMPICILLIN/ AMIKACIN
339	M339	2019-06-09	23	0	1	40	V	U	NO	y	I	68	N	18	8	Y	37.8	NA	Y	NO	A	N	NO	B			0	NO	9.2	4	ST	STAPHYLOCOCCUS COAGULASE	ND	B339	4080	F	9	10	N	36.8	37.4	48	NIL	21.7	ND	ST	ND	NIL	AMPICILLIN/ AMIKACIN
340	M340	2019-06-10	26	0	1	35	V	U	NO	Y	NI	5.5	N	22	6	Y	38.2	Y	N	NO	A	N	NO	0	CX	MET	A	Y	15.34	3.4	ST	ND	ND	B340	2095	F	9	10	N	37.8	36.4	20	NIL	11.11	ND	ST	ND	NIL	AMPICILLIN/ AMIKACIN
341	M341	2019-06-11	30	1	2	41	V	U	NO	NO	I	6	N	14	7	Y	37.6	NA	Y	NA	A	N	Y	0	CX/MET-AFTER		0	NO	8.37	ND	ST	ND	ND	B341	3560	M	9	10	N	37	37	100	NIL	21.85	5	ST	ND	NIL	AMPICILLIN/ AMIKACIN
342	M342	2019-06-12	26	0	1	39	V	U	S	Y	NI	49	Y	14	6	Y	37.8	NA	Y	NA	A	N	NO	C	CX	MET	C	NO	12.4	ND	ST	NG	ND	B342	3205	M	6	9	N	37.4	38.1	54	NIL	18.6	ND	ST	ND	NIL	AMPICILLIN/ AMIKACIN
343	M343	2019-06-12	26	3	5	37	V	P	NO	NO	NI	7	N	5	6	Y	39.2	Y	N	NO	C	N	Y	0	CX	CL	C	NO	12.85	70	ST	ND	ND	B343	2965	M	9	10	N	37.5	36.6	46	NIL	18.52	5	ST	ND	NIL	PENG/AMIKACIN
344	M344	2019-06-12	33	0	1	37	CS	N	S	NO	NI	40	Y	14	7	Y	37.7	NA	Y	NO	C	N	NO	C	CLI		B	NO	23.4	129	ST	NG	ND	B344	3170	M	9	10	N	37.8	37.5	19	NIL	11.2	ND	ST	ND	NIL	AMPICILLIN/ AMIKACIN
345	M345	2019-06-13	30	0	1	39	CS	U	S	y	NI	30	N	16	5	Y	39.9	N	NA	NO	C	N	NO	0	CLI		A	Y	16.8	61	ST	NG	ND	B345	3170	M	9	10	N	36.7	37.2	22	NIL	12.5	ND	ST	ND	NIL	AMPICILLIN/ AMIKACIN
346	M346	2019-06-14	23	0	1	41	V	P	S	NO	NI	11	N	8	10	Y	37.9	NA	Y	NO	A	N	Y	C			0	Y	18.9	35	ST	NG	ND	B346	3630	M	9	10	N	36.7	37.2	16	RD	15.8	ND	ST	ND	NC	PENG/AMIKACIN
347	M347	2019-06-15	28	0	1	40	V	U	Y	NO	I	17	N	18	8	Y	38	N	NA	NO	C	N	NO	0	CEX	MET	C	Y	17.9	11	ST	NG	ND	B347	3298	M	9	10	N	37	37	30	NIL	16.8	ND	ST	ND	NIL	AMPICILLIN/ AMIKACIN
348	M348	2019-06-16	24	0	1	39	V	U	NO	NO	I	8.5	N	19	8	Y	37.7	NA	Y	NA	B	Y	Y	0	CX	CL	B	NO	9.08	14	ST	ND	ND	B348	3130	M	9	10	N	37.5	38.5	53	NIL	14.53	ND	ST	ND	NIL	AMPICILLIN/ AMIKACIN
349	M349	2019-06-18	26	1	2	38	V	P	S	y	NI	32	Y	11	6	NO	39.1	N	NA	Y	C	N	NO	0	CEX	MET	C	NO	13.2	13	ST	ND	ND	B349	3120	M	9	10	N	36.6	36.6	50	RD	11	NDND	ST	ND	NC	AMPICILLIN/ AMIKACIN
350	M350	2019-06-19	28	0	1	41	V	U	NO	NO	I	13	N	12	15	Y	37.8	NA	Y	NA	A	N	Y	0	CX	MET	C	Y	11.88	23	ND	BACTEROIDES CACCAE	ND	B350	3920	M	9	10	N	36.5	37	35	NIL	14.38	ND	ST	ND	NIL	AMPICILLIN/ AMIKACIN
351	M351	2019-06-19	27	0	1	39	CS	U	NO	NO	I	11	N	29	6	Y	38.4	Y	N	NO	A	N	NO	0	CEX	CLI	A	NO	21.1	35	STAPHYLOCOCCUS COAGULASE	NG	ND	B351	3510	F	9	10	N	37	37.4	56	NL	21.1	ND	ST	ND	NIL	AMPICILLIN/ AMIKACIN
352	M352	2019-06-20	36	0	1	40	CS	U	NO	NO	I	21	N	15.5	7	Y	37.6	NA	Y	NA	A	N	Y	0	CX/MET-AFTER		0	NO	11.81	ND	ST	NG	ND	B352	3755	F	9	10	N	37.5	37.8	19	NIL	15.24	ND	ST	ND	NIL	AMPICILLIN/ AMIKACIN
353	M353	2019-06-22	33	0	1	40	CS	U	NO	NO	I	9	N	17	14	Y	37.6	NA	Y	NA	A	N	NO	0	CX	CL	C	NO	7.3	ND	ND	NG	ND	B353	3550	F	9	10	N	36.9	37.3	23	NIL	15.64	ND	ST	ND	NIL	AMPICILLIN/ AMIKACIN
354	M354	2019-06-23	34	3	4	36	CS	U	NO	NO	i	12	N	14	7	Y	37.6	NA	Y	NA	C	N	Y	0	CX	CL	B	NO	16	ND	ST	NG	NOC	B354	2530	M	9	10	N	37.5	36.9	25	RD	15.34	ND	ST	ND	CP	AMPICILLIN/ AMIKACIN
355	M355	2019-06-23	27	0	1	40	CS	U	S	NO	NI	25	N	17	8	Y	38.5	N	NA	NO	A	N	Y	B			0	NO	21.5	61	ST	NG	ND	B355	3610	M	9	10	N	37.2	37.3	29	NIL	23.8	ND	ST	ND	NIL	AMPICILLIN/ AMIKACIN
356	M356	2019-06-24	32	1	3	33	V	N	S	NO	NI	97	Y	2	2	NO	38.3	N	NA	Y	A	N	NO	0	CX	CL/GM	A	NO	32.32	12	ST	GBS	ND	B356	1580	F	9	10	N	37.2	37	12	RD	15.55	15	GBS	ND	NC	amikacin, ampicillin, pencillin g&teicoplanin
357	M357	2019-06-25	34	0	2	40	CS	P	NO	NO	I	5.5	N	14	5	Y	38	Y	N	NO	A	N	Y	0	CX/MET-AFTER		0	NO	9.01	ND	ND	GBS	ND	B357	3600	M	9	10	N	37.7	37.7	27	NIL	15.91	5	ST	ND	NIL	AMPICILLIN/ AMIKACIN
358	M358	2019-06-26	29	0	1	40	CS	U	NO	Y	NI	8	N	32	7	Y	38.3	N	NA	NA	A	N	Y	0	CX/MET-AFTER		0	Y	11.35	ND	ST	ND	ND	B358	3285	F	9	10	N	36.7	37.4	59	NIL	29.85	ND	ST	ND	NIL	AMPICILLIN/ AMIKACIN
359	M359	2019-06-28	25	0	1	40	V	U	NO	Y	NI	0	Y	11.3	7	y	37.8	NA	Y	NO	C	N	NO	0	AMP	GEN	B	NO	22.4	17	ST	NG	ND	B359	3600	F	9	10	N	36.9	37.5	80	NIL	13.9	ND	ST	ND	NIL	AMPICILLIN/ AMIKACIN
360	M360	2019-06-28	34	3	4	40	CS	U	NO	NO	I	9	N	15	7	Y	38.1	Y	N	NO	A	N	Y	0	AMP	GEN	A	NO	16.2	22	ST	NG	ND	B360	4540	M	9	10	N	37.4	37	53	NIL	15	ND	ST	ND	NIL	AMPICILLIN/ AMIKACIN
361	M361	2019-06-30	31	0	1	39	V	N	NO	NO	NI	11	N	12	5	Y	37.6	NA	Y	NO	A	N	NO	0	CEX	MET	A	NO	8.6	4	ST	ND	ND	B361	3470	F	9	10	N	37	37.2	253	NL	31.7	ND	ST	ND	NIL	AMPICILLIN/ AMIKACIN
362	M362	2019-06-30	32	0	1	39	CS	U	NO	Y	NI	4	Y	1.5	2	NO	37.8	NA	Y	NO	A	N	NO	0	CEX	MET	A	NO	4.8	ND	ST	NG	ND	B362	2670	F	9	10	N	37	37	27	NL	9.6	ND	ST	ND	NIL	AMPICILLIN/ AMIKACIN
363	M363	2019-07-05	24	2	3	33	V	U	NO	NO	I	5.5	N	6	5	Y	37.6	NA	Y	NA	B	N	Y	0			0	NO	2.38	26	PSEUDOMONAS AERUGINOSA	ND	ND	B363	1990	F	9	10	N	37	36.8	40	RD	18	ND	ST	ND	CP	AMPICILLIN/ AMIKACIN
364	M364	2019-07-07	32	0	2	39	CS	U	S	NO	I	18	N	16.5	6	Y	37.6	NA	Y	NA	B	N	NO	C			0	NO	7.89	57	ND	NG	ND	B364	2930	F	9	10	N	36.7	36.7	56	NIL	7.31	ND	ST	ND	NIL	AMPICILLIN/ AMIKACIN
365	M365	2019-07-08	27	0	1	40	CS	U	NO	NO	I	12.5	N	21	8	Y	37.8	NA	Y	NA	B	N	NO	0	MET-AFTER		0	NO	8.99	ND	ND	ND	ND	B365	4225	M	9	10	N	37.3	37.5	50	NIL	21.96	ND	ST	ND	NIL	AMPICILLIN/ AMIKACIN
366	M366	2019-07-08	28	0	1	39	CS	N	NO	NO	I	23.5	N	27.5	10	Y	37.9	NA	Y	NA	A	N	NO	0	CX	MET	C	NO	9.17	62	ND	ND	ND	B366	3355	M	9	10	N	36.7	37	35	NIL	19.4	ND	ST	ND	NIL	AMPICILLIN/ AMIKACIN
367	M367	2019-07-10	27	0	1	40	CS	U	S	NO	NI	22	Y	4.5	4	NO	38.1	N	NA	Y	C	N	NO	0	CX	MET	B	NO	9.2	26	ST	NG	ND	B367	3830	M	9	10	N	37.3	37.3	25	NIL	7.7	ND	ST	ND	NIL	AMPICILLIN/ AMIKACIN
368	M368	2019-07-16	23	0	1	41	V	U	NO	NO	I	16.5	N	21	5	Y	38	Y	N	NO	B	N	NO	0	CX	MET	B	NO	12.1	63	ND	ND	ND	B368	3050	F	9	10	N	36.7	36.8	60	NIL	14	ND	ST	ND	NIL	AMPICILLIN/ AMIKACIN
369	M369	2019-07-22	29	0	2	40	CS	U	NO	NO	NI	5	Y	9.5	5	Y	37.9	NA	Y	NA	A	N	NO	0	CX		B	NO	13.1	23	ST	NG	ND	B369	4320	M	9	10	N	37	37.5	31	NIL	18.2	ND	ST	ND	NIL	AMPICILLIN/ AMIKACIN
370	M370	2019-07-25	25	2	3	35	V	N	S	NO	NI	72	Y	4	8	Y	37.9	NA	Y	NA	A	N	NO	C			0	NO	15.4	20	ND	NG	ND	B370	2680	F	9	10	N	36.6	36.6	16	NIL	6.9	ND	ST	ND	NIL	AMPICILLIN/ AMIKACIN
371	M371	2019-07-27	30	0	1	40	V	N	NO	Y	NI	12.5	N	24	11	Y	38.3	Y	N	NO	B	N	NO	0	CX	MET	B	Y	11.8	22	ST	ND	ND	B371	3410	M	9	10	N	37.1	37.5	39	RD	11.4	37	CONS	ND	NC	ampicillin , amikacin& teicoplanin
372	M372	2019-07-31	25	2	4	40	V	U	NO	NO	NI	6.5	Y	8	5	Y	38.3	Y	Y	NO	A	Y	Y	0	CL		B	NO	13.1	ND	ND	NG	ND	B372	3600	F	7	9	N	36.8	36.8	20	RD	16.8	ND	ST	ND	NC	AMPICILLIN/ AMIKACIN
373	M373	2019-08-01	27	0	1	40	CS	U	NO	Y	I	12	N	19	8	Y	38	N	NA	NO	B	N	Y	0	CX	MET	B	Y	8.6	7	ST	NG	ND	B373	4050	M	9	10	N	36.7	37.1	46	NIL	12.9	ND	ST	ND	NIL	AMPICILLIN/ AMIKACIN
374	M374	2019-08-04	24	0	1	41	CS	N	NO	Y	I	8.5	N	15.5	8	Y	37.7	NA	Y	NA	A	N	Y	0	CX	CL	A	NO	11	12	ND	NG	ND	B374	4400	F	9	10	N	37.5	37.7	17	NIL	17.8	ND	ST	ND	NIL	AMPICILLIN/ AMIKACIN
375	M375	2019-08-04	27	0	1	40	CS	U	NO	NO	NI	17	Y	21.5	4	Y	38.8	Y	N	NO	A	N	NO	0	CX	MET	C	NO	18.9	ND	ST	NG	ND	B375	3496	M	9	10	N	38.1	37.2	48	NIL	22.8	ND	ST	ND	NIL	AMPICILLIN/ AMIKACIN
376	M376	2019-08-07	28	0	1	39	CS	N	NO	Y	NI	11	Y	10	6	Y	38.4	Y	Y	NO	A	Y	Y	C	CX	CL	B	NO	19.1	39	ST	NG	ND	B376	3718	M	9	10	N	36.8	36.9	36	NIL	17.5	ND	ST	ND	NIL	AMPICILLIN/ AMIKACIN
377	M377	2019-08-09	23	0	1	38	CS	U	NO	NO	I	17	N	47	14	Y	38.1	Y	Y	NO	C	N	Y	0	CX	MET	C	NO	7	ND	ST	NG	ND	B377	4110	M	9	10	N	38.2	37.5	18	NIL	13.9	ND	ST	ND	NIL	AMPICILLIN/ AMIKACIN
378	M378	2019-08-16	28	0	1	40	CS	U	S	Y	NI	23.5	Y	13	5	Y	37.7	NA	Y	NA	A	N	Y	0	CX	MET	A	NO	19.4	29	ND	NG	ND	B378	3485	M	4	10	N	37.3	37.2	36	NIL	20.9	ND	ST	ND	NIL	AMPICILLIN/ AMIKACIN
379	M379	2019-08-16	34	1	2	38	CS	P	S	Y	NI	48	Y	1	2	NO	38.5	N	NA	NO	A	N	Y	0	CX/MET-AFTER		0	NO	14.4	ND	ST	NG	ND	B379	3095	F	9	10	N	37.2	37.6	27	NIL	16.6	ND	ST	ND	NIL	AMPICILLIN/ AMIKACIN
380	M380	2019-08-23	38	6	7	36	V	U	NO	NO	I	23	N	33	10	Y	38.1	Y	Y	NO	A	N	NO	C	CX	MET	A	NO	14.2	21	ST	NG	ND	B380	2980	F	9	10	N	37.5	37.2	49	NIL	19.6	ND	ST	ND	NIL	PENG/AMIKACIN
381	M381	2019-09-07	28	0	1	39	CS	P	NO	Y	I	13.5	N	20	9	Y	37.6	NA	Y	NA	A	Y	Y	0	CX	MET	C	NO	9.8	ND	ND	GBS	ND	B381	3365	M	9	10	N	37.7	37.4	16	NIL	13	ND	ST	ND	NIL	PENG/AMIKACIN
382	M382	2019-09-09	31	0	1	39	V	U	NO	NO	NI	6.5	Y	8	6	NO	38.4	N	NA	Y	A	Y	Y	0	CX	MET	A	NO	11	ND	ST	ND	ND	B382	3200	M	9	10	N	37.5	37.1	42	NIL	21.3	ND	ST	ND	NIL	AMPICILLIN/ AMIKACIN
383	M383	2019-09-15	30	0	1	40	CS	U	NO	NO	NI	10	Y	10	6	Y	37.8	NA	Y	NA	B	N	NO	0	CX	MET	B	NO	18.2	35	ST	ND	ND	B383	3395	M	9	10	N	36.9	37.3	30	NIL	19	ND	ST	ND	NIL	AMPICILLIN/ AMIKACIN
384	M384	2019-09-20	45	0	2	35	CS	N	S	NO	I	22.5	Y	14.5	4	Y	37.9	NA	Y	NA	C	N	Y	C	CL/GM		B	NO	19.5	10	CONS	NG	ND	B384	2520	M	9	10	N	37.6	37.2	20	NIL	11.6	ND	ST	ND	NIL	AMPICILLIN/ AMIKACIN
385	M385	2019-09-20	32	0	1	39	CS	U	S	Y	I	17	N	43	11	Y	38.2	N	Y	NO	A	N	NO	0	CX	MET	A	NO	13.3	37	ST	NG	ND	B385	3626	M	9	10	N	36.7	37	21	NIL	19.1	ND	ST	ND	NIL	AMPICILLIN/ AMIKACIN
386	M386	2019-09-27	26	0	1	41	CS	U	NO	NO	I	8	N	11.5	7	Y	37.6	NA	N	NA	A	N	NO	0			0	NO	10.2	ND	ND	NG	ND	B386	3116	F	9	10	N	37.3	37.1	69	NIL	18.6	ND	ST	ND	NIL	AMPICILLIN/ AMIKACIN
387	M387	2019-09-27	27	0	1	39	V	P	S	NO	NI	20	N	13	6	Y	39.3	N	NA	NO	B	N	Y	C	CX	CL	B	Y	17	18	ST	NG	ND	B387	3360	F	9	10	N	36.8	37.7	17	NIL	25.5	ND	ST	ND	NIL	AMPICILLIN/ AMIKACIN
388	M388	2019-10-01	34	0	1	40	CS	N	S	Y	NI	1.5	N	0	1	NO	37.6	NA	N	NA	A	N	NO	B		PEN G	0	NO	18.9	45	ND	NG	ND	B388	3670	F	9	10	N	37.7	37.5	14	RD	20.4	ND	ST	ND	CP	AMPICILLIN/ AMIKACIN
389	M389	2019-10-03	31	0	2	38	CS	U	S	NO	NI	25	N	23	10	Y	38	N	NA	NO	A	N	Y	0	CX/MET-AFTER		0	NO	15.3	32	ST	NG	ND	B389	3055	M	9	10	N	36.7	37.3	42	NIL	11.5	ND	ST	ND	NIL	AMPICILLIN/ AMIKACIN
390	M390	2019-10-07	24	0	1	40	CS	U	NO	Y	NI	3	Y	4	3	Y	37.8	NA	N	NA	A	N	Y	0			0	NO	9.4	ND	ND	NG	ND	B390	2955	M	9	10	N	36.9	37.2	18	NIL	15.5	ND	ST	ND	NIL	AMPICILLIN/ AMIKACIN
391	M391	2019-10-11	24	0	1	40	V	N	S	NO	I	17	N	22	4	Y	38.2	N	NA	Y	A	N	NO	0			0	NO	9.2	ND	ST	ND	ND	B391	3535	M	9	10	N	37.7	37.7	34	RD	19.3	10	ST	ND	NC	AMPICILLIN/ AMIKACIN
392	M392	2019-10-15	37	0	1	40	CS	N	S	Y	NI	18	N	12	6	Y	38.1	N	NA	NO	C	N	NO	0	CX		C	NO	17.9	7	ND	NG	ND	B392	2990	M	9	10	N	36.9	36.9	31	NIL	12.2	ND	ST	ND	NIL	AMPICILLIN/ AMIKACIN
393	M393	2019-10-24	39	0	1	39	CS	P	S	NO	I	40	N	7	5	NO	38.2	Y	Y	Y	C	N	NO	C	CX	MET	C	NO	9.9	39	ST	NG	ND	B393	4140	F	9	10	N	36.8	37	22	NIL	22.7	ND	ST	ND	NIL	AMPICILLIN/ AMIKACIN
394	M394	2019-11-02	39	0	1	36	V	U	NO	NO	NI	2	Y	11	5	NO	37.6	NA	N	NA	A	N	Y	0			0	NO	14	ND	ST	ND	NOC	B394	2080	M	9	10	N	36.4	37	35	NIL	12	ND	ST	ND	NIL	AMPICILLIN/ AMIKACIN
395	M395	2019-11-03	31	0	1	38	CS	U	NO	NO	I	8.5	N	19	6	NO	37.6	NA	N	NA	A	N	NO	0			0	NO	14	59	ND	CONS	ND	B395	3210	M	4	10	Y	36.8	37.4	20	NIL	19.9	ND	ST	ND	NIL	AMPICILLIN/ AMIKACIN
396	M396	2019-11-05	29	1	2	30	CS	N	S	NO	NI	25	N	0	2	NO	37.6	NA	N	NA	A	N	NO	C			0	NO	15.5	64	ND	NG	ND	B396	1560	M	9	10	N	37.5	37.3	13	RD	10.2	ND	ST	ND	CP	AMPICILLIN/ AMIKACIN
397	M397	2019-11-07	28	0	1	39	V	U	NO	NO	I	8.5	N	25	8	Y	37.6	NA	N	NA	B	N	NO	0	CX	MET	B	NO	12.7	22	ST	ND	ND	B397	3225	M	9	10	N	37	37.4	17	NIL	24	ND	ST	ND	NIL	AMPICILLIN/ AMIKACIN
398	M398	2019-11-08	22	0	1	39	CS	U	NO	NO	I	15.5	N	38.5	8	Y	38.2	Y	N	NO	B	Y	Y	0	CX	CL/MET/GM	C	NO	16.8	26	ST	NG	ND	B398	4120	M	9	10	N	37.3	36.8	20	NIL	14.6	ND	ST	ND	NIL	AMPICILLIN/ AMIKACIN
399	M399	2019-11-09	26	2	4	38	V	P	NO	NO	I	5	N	23.5	6	Y	37.7	NA	N	NA	A	N	NO	0	CX	CL/MET	C	NO	14.3	141	ST	NG	ND	B399	3250	M	9	10	N	36.8	36.8	21	NIL	9.6	ND	ST	ND	NIL	PENG/AMIKACIN
400	M400	2019-11-11	31	0	1	41	V	U	NO	NO	I	10	N	18	7	Y	37.9	NA	N	NA	B	Y	Y	0	CX	MET	B	Y	13.9	35	ST	ND	ND	B400	3090	F	9	10	N	37	37.5	41	NIL	18.6	5	ST	ND	NIL	AMPICILLIN/ AMIKACIN
401	M401	2019-11-11	25	2	3	41	CS	U	NO	NO	I	13	N	49	6	Y	38	N	NA	NO	C	N	NO	0	CX	MET	C	NO	18.9	39	ND	NG	ND	B401	4025	M	9	10	N	37	37.2	35	NIL	17	ND	ST	ND	NIL	AMPICILLIN/ AMIKACIN
402	M402	2019-11-20	26	0	1	38	V	N	S	NO	NI	41	Y	26	4	Y	38.3	N	NA	NA	C	N	Y	C	CX	MET	0	NO	14.9	7	ST	NG	ND	B402	3500	F	9	10	N	37	37.4	45	RD	17.6	ND	ST	ND	NIL	AMPICILLIN/ AMIKACIN
403	M403	2019-11-21	27	0	1	40	V	U	NO	Y	I	12	N	25	10	Y	39.1	Y	N	NO	C	N	NO	0	CX	MET/PIPRA/TAZO	C	Y	19.3	ND	ST	GBS	ND	B403	3200	M	9	10	N	37.4	37.5	17	RD	11.2	32	ST	ND	CP	PENG/AMIKACIN
404	M404	2019-11-25	23	0	1	41	V	U	S	NO	NI	8	Y	23.5	6	Y	37.8	NA	N	NA	B	N	Y	0	CX/MET-AFTER		0	NO	11.4	ND	ST	NG	ND	B404	3300	F	9	10	N	37.1	36.8	79	NIL	25.1	ND	ST	ND	NIL	AMPICILLIN/ AMIKACIN
405	M405	2019-11-25	22	0	1	39	CS	U	NO	NO	I	10.5	N	26.5	7	Y	38.8	Y	Y	NO	A	N	Y	0	CX	MET	A	NO	11.6	34	GBS	GBS	ND	B405	3610	M	8	10	N	37.8	38.3	40	NIL	13.2	ND	ST	ND	CP	AMPICILLIN/ AMIKACIN
406	M406	2019-11-29	28	0	1	38	V	N	NO	NO	NI	6	Y	1.5	2	Y	38.2	N	NA	NA	C	N	NO	0	CX	MET	B	Y	16.8	15	ST	NG	ND	B406	2840	M	9	10	N	37.3	37.6	26	NIL	19.7	ND	ST	ND	NIL	AMPICILLIN/ AMIKACIN
407	M407	2019-12-08	23	0	1	39	CS	N	S	Y	NI	17	Y	3	3	Y	38.4	Y	N	NO	C	N	Y	0	CX	GM	C	NO	9.5	18	ST	NG	ND	B407	3760	M	9	10	N	37.1	37.6	70	NIL	18.3	ND	ST	ND	NIL	AMPICILLIN/ AMIKACIN
408	M408	2019-12-10	36	1	2	40	CS	U	NO	NO	NI	13	Y	13	5	Y	39.4	Y	Y	NO	A	N	NO	0	CX	MET	B	NO	15.3	27	GBS	GBS	ND	B408	3810	M	9	10	N	38.5	39.1	25	RD	17.6	5	ST	ND	CP	PENG/AMIKACIN
409	M409	2019-12-15	40	0	1	40	CS	U	S	Y	NI	12	Y	8.5	3	Y	38.4	N	NA	NO	B	N	NO	0	CX	MET/AUGMENTEN	B	NO	16.8	113	ST	NG	ND	B409	3360	M	4	9	N	37.3	37.7	70	NIL	11.8	ND	ST	ND	NIL	AMPICILLIN/ AMIKACIN
410	M410	2019-12-16	32	1	2	39	V	U	NO	NO	NI	3.5	Y	12	3	Y	38	N	NA	NO	B	N	Y	0	CX		B	NO	11.9	9	ND	ND	ND	B410	4470	M	5	9	Y	37.2	37.2	25	RD	16.9	ND	ST	ND	NC	AMPICILLIN/ AMIKACIN
411	M411	2019-12-18	33	1	2	37	V	U	S	NO	NI	19	Y	14	7	Y	38.5	Y	N	NA	C	N	Y	C	CX	MET	C	Y	16.3	9	ST	NG	ND	B411	3355	M	9	10	N	37.3	37.5	24	NIL	12.5	ND	ST	ND	NIL	AMPICILLIN/ AMIKACIN
412	M412	2019-12-24	29	0	1	39	V	N	NO	NO	NI	15	N	21.5	8	Y	37.9	NA	N	NA	C	N	Y	0	CX		C	NO	22.8	34	ND	ND	ND	B412	3700	F	9	10	N	37	37.9	30	NIL	19.4	ND	ST	ND	NIL	AMPICILLIN/ AMIKACIN
413	M413	2019-12-26	31	0	1	39	CS	U	S	NO	NI	14.5	N	18.5	9	Y	37.9	NA	N	NO	B	N	NO	C	AMP	GM	C	NO	16	102	ST	ND	ND	B413	3925	M	9	10	N	37.6	36.7	30	NIL	17.2	ND	ST	ND	NIL	AMPICILLIN/ AMIKACIN
414	M414	2019-12-28	22	2	3	37	V	U	NO	NO	NI	7.5	Y	13	5	NO	38.3	Y	N	NO	A	N	NO	0	CX		A	Y	10.5	49	ST	NG	ND	B414	2880	F	9	10	N	37.6	37.8	40	NIL	22.9	ND	ST	ND	NIL	AMPICILLIN/ AMIKACIN
415	M415	2019-12-31	32	0	1	40	V	N	NO	NO	NI	10.5	Y	7.5	4	Y	38.3	N	NA	NO	A	N	Y	0			0	NO	16.8	7	ND	NG	ND	B415	3500	F	9	10	N	37.1	37.5	45	NIL	15.8	ND	ST	ND	NIL	AMPICILLIN/ AMIKACIN
[truncated: 6 more columns]
