# Supplementary material for: Suspected clinical chorioamnionitis with peak intrapartum temperature <380C: the prevalence of confirmed chorioamnionitis and short term neonatal outcome
Source: BMC Pediatr. 2022 Apr 11;22:197. doi: 10.1186/s12887-022-03239-9 (PMC8996607; doi:10.1186/s12887-022-03239-9)
Supplement: Supplementary file 3 — Additional file 3. [file 12887_2022_3239_MOESM3_ESM.xlsx]

## Sheet: data analysis SPSS
		A. Baseline Data
1.Maternal age
	Descriptive Statistics
		N	Minimum	Maximum	Mean	Std. Deviation
	motherage	415	17	45	28.4193	4.56595
	Valid N (listwise)	415
2.Nulliparity
	Nullipara
			Frequency	Percent	Valid Percent	Cumulative Percent
	Valid	1	298	71.8072	71.8072	71.8072
		2	117	28.1928	28.1928	100
		Total	415	100	100
3.Mean gestatinomal age
	Descriptive Statistics
		N	Minimum	Maximum	Mean	Std. Deviation
	gestation	415	30	42	38.988	1.81841
	Valid N (listwise)	415
4.Gestaional age <37 weeks
	GAlessthan37
			Frequency	Percent	Valid Percent	Cumulative Percent
	Valid	1	26	6.26506	6.26506	6.26506
		2	389	93.7349	93.7349	100
		Total	415	100	100
5.temperature <38 C
	Templessthan38
			Frequency	Percent	Valid Percent	Cumulative Percent
	Valid	peak temp lesshan 38	203	48.9157	48.9157	48.9157
		peak temp 38 or more	212	51.0843	51.0843	100
		Total	415	100	100
6.Mean Birth weight
	Descriptive Statistics
		N	Minimum	Maximum	Mean	Std. Deviation
	BW	415	1170	4712	3312.79	524.119
	Valid N (listwise)	415
7.Sex of the baby
	Sex
			Frequency	Percent	Valid Percent	Cumulative Percent
	Valid	1	215	51.8072	51.8072	51.8072
		2	200	48.1928	48.1928	100
		Total	415	100	100
		B. Comparison of maternal risk factors - Continuous variables
	Group Statistics
	Temp38ormore		N	Mean	Std. Deviation	Std. Error Mean
	motherage	1	212	28.6651	4.49709	0.308861
		2	203	28.1626	4.63394	0.325239
	gestation	1	212	39.1274	1.5387	0.105678
		2	203	38.8424	2.0645	0.144899
	ROMduration	1	212	15.0035	18.507	1.27106
		2	203	21.5086	28.6558	2.01124
	vaginalexam	1	212	5.62736	2.40414	0.165117
		2	203	5.96552	2.43607	0.170979
	Independent Samples Test
			Levene's Test for Equality of Variances		t-test for Equality of Means
			F	Sig.	t	df	Sig. (2-tailed)	Mean Difference	Std. Error Difference	95% Confidence Interval of the Difference
										Lower	Upper
	motherage	Equal variances assumed	0.0111344	0.916015	1.12114	413	0.26288	0.502533	0.448234	-0.378572	1.38364
		Equal variances not assumed			1.12041	410.785	0.263194	0.502533	0.448526	-0.37916	1.38423
	gestation	Equal variances assumed	6.88054	0.00903647	1.59901	413	0.110584	0.284994	0.178232	-0.0653606	0.635348
		Equal variances not assumed			1.5891	373.009	0.112884	0.284994	0.179342	-0.067655	0.637643
	ROMduration	Equal variances assumed	11.9478	0.000603878	-2.75866	413	0.00606187	-6.50503	2.35804	-11.1403	-1.86977
		Equal variances not assumed			-2.7341	343.172	0.00657958	-6.50503	2.37922	-11.1847	-1.82534
	vaginalexam	Equal variances assumed	0.0655715	0.798025	-1.42308	413	0.155467	-0.338159	0.237624	-0.805262	0.128944
		Equal variances not assumed			-1.42268	411.678	0.155587	-0.338159	0.237692	-0.8054	0.129083
		C. Comparison of maternal risk factors - Dichotomous variables
	Case Processing Summary
		Cases
		Valid		Missing		Total
		N	Percent	N	Percent	N	Percent
	GAlessthan37 * Temp38ormore	415	1	0	0	415	1
	Nullipara * Temp38ormore	415	1	0	0	415	1
	GBSstatus * Temp38ormore	174	0.419277	241	0.580723	415	1
	SROM * Temp38ormore	415	1	0	0	415	1
	Epdural * Temp38ormore	414	0.99759	1	0.00240964	415	1
	1 =ROm 18h or more * Temp38ormore	415	1	0	0	415	1
	Induction * Temp38ormore	415	1	0	0	415	1
	lenthoflabormorethan15h * Temp38ormore	415	1	0	0	415	1
	regularcontractionuponadmission * Temp38ormore	415	1	0	0	415	1
	8ormorePVexam * Temp38ormore	415	1	0	0	415	1
	MSAF * Temp38ormore	415	1	0	0	415	1
	GAlessthan37 * Temp38ormore
	Crosstab									Risk Estimate
				Temp38ormore		Total					Value	95% Confidence Interval
				1	2							Lower	Upper
	GAlessthan37	1	Count	9	17	26				Odds Ratio for GAlessthan37 (1 / 2)	2.06153	0.897052	4.73763
			% within GAlessthan37	0.346154	0.653846	1				For cohort Templessthan38 = peak temp lesshan 38	1.36745	1.01473	1.84278
			% within Temp38ormore	0.0424528	0.0837438	0.0626506				For cohort Templessthan38 = peak temp 38 or more	0.663319	0.387796	1.1346
			% of Total	0.0216867	0.0409639	0.0626506				N of Valid Cases	415
		2	Count	203	186	389
			% within GAlessthan37	0.521851	0.478149	1
			% within Temp38ormore	0.957547	0.916256	0.937349
			% of Total	0.489157	0.448193	0.937349
	Total		Count	212	203	415
			% within GAlessthan37	0.510843	0.489157	1
			% within Temp38ormore	1	1	1
			% of Total	0.510843	0.489157	1
	Chi-Square Tests
		Value	df	Asymptotic Significance (2-sided)	Exact Sig. (2-sided)	Exact Sig. (1-sided)
	Pearson Chi-Square	3.011a	1	0.0827163
	Continuity Correctionb	2.34864	1	0.125393
	Likelihood Ratio	3.0499	1	0.0807421
	Fisher's Exact Test				0.104809	0.062207
	Linear-by-Linear Association	3.00345	1	0.0830874
	N of Valid Cases	415
	a. 0 cells (0.0%) have expected count less than 5. The minimum expected count is 12.72.
	b. Computed only for a 2x2 table
	Nullipara * Temp38ormore
	Crosstab									Risk Estimate
				Temp38ormore		Total					Value	95% Confidence Interval
				1	2							Lower	Upper
	Nullipara	1	Count	142	156	298				Odds Ratio for Nullipara (1 / 2)	1.6362	1.0602	2.52515
			% within Nullipara	0.47651	0.52349	1				For cohort Templessthan38 = peak temp lesshan 38	1.30316	1.01872	1.66701
			% within Temp38ormore	0.669811	0.768473	0.718072				For cohort Templessthan38 = peak temp 38 or more	0.796453	0.658449	0.96338
			% of Total	0.342169	0.375904	0.718072				N of Valid Cases	415
		2	Count	70	47	117
			% within Nullipara	0.598291	0.401709	1
			% within Temp38ormore	0.330189	0.231527	0.281928
			% of Total	0.168675	0.113253	0.281928
	Total		Count	212	203	415
			% within Nullipara	0.510843	0.489157	1
			% within Temp38ormore	1	1	1
			% of Total	0.510843	0.489157	1
	Chi-Square Tests
		Value	df	Asymptotic Significance (2-sided)	Exact Sig. (2-sided)	Exact Sig. (1-sided)
	Pearson Chi-Square	4.986a	1	0.0255495
	Continuity Correctionb	4.51081	1	0.0336813
	Likelihood Ratio	5.01371	1	0.0251473
	Fisher's Exact Test				0.0291074	0.0166678
	Linear-by-Linear Association	4.97423	1	0.0257276
	N of Valid Cases	415
	a. 0 cells (0.0%) have expected count less than 5. The minimum expected count is 57.23.
	b. Computed only for a 2x2 table
	GBSstatus * Temp38ormore
	Crosstab									Risk Estimate
				Temp38ormore		Total					Value	95% Confidence Interval
				1	2							Lower	Upper
	GBSstatus	1	Count	20	16	36				Odds Ratio for GBSstatus (1 / 2)	0.777143	0.371808	1.62436
			% within GBSstatus	0.555556	0.444444	1				For cohort Templessthan38 = peak temp lesshan 38	0.87619	0.587016	1.30782
			% within Temp38ormore	0.227273	0.186047	0.206897				For cohort Templessthan38 = peak temp 38 or more	1.12745	0.804358	1.58032
			% of Total	0.114943	0.091954	0.206897				N of Valid Cases	174
		2	Count	68	70	138
			% within GBSstatus	0.492754	0.507246	1
			% within Temp38ormore	0.772727	0.813953	0.793103
			% of Total	0.390805	0.402299	0.793103
	Total		Count	88	86	174
			% within GBSstatus	0.505747	0.494253	1
			% within Temp38ormore	1	1	1
			% of Total	0.505747	0.494253	1
	Chi-Square Tests
		Value	df	Asymptotic Significance (2-sided)	Exact Sig. (2-sided)	Exact Sig. (1-sided)
	Pearson Chi-Square	.451a	1	0.502097
	Continuity Correctionb	0.234289	1	0.628362
	Likelihood Ratio	0.451361	1	0.501689
	Fisher's Exact Test				0.576059	0.314507
	Linear-by-Linear Association	0.447912	1	0.503328
	N of Valid Cases	174
	a. 0 cells (0.0%) have expected count less than 5. The minimum expected count is 17.79.
	b. Computed only for a 2x2 table
	SROM * Temp38ormore
	Crosstab										Risk Estimate
				Temp38ormore		Total						Value	95% Confidence Interval
				1	2								Lower	Upper
	SROM	1	Count	73	85	158					Odds Ratio for SROM (1 / 2)	1.3716	0.921714	2.04109
			% within SROM	0.462025	0.537975	1					For cohort Templessthan38 = peak temp lesshan 38	1.17169	0.962967	1.42565
			% within Temp38ormore	0.34434	0.418719	0.380723					For cohort Templessthan38 = peak temp 38 or more	0.854248	0.697666	1.04597
			% of Total	0.175904	0.204819	0.380723					N of Valid Cases	415
		2	Count	139	118	257
			% within SROM	0.540856	0.459144	1
			% within Temp38ormore	0.65566	0.581281	0.619277
			% of Total	0.33494	0.284337	0.619277
	Total		Count	212	203	415
			% within SROM	0.510843	0.489157	1
			% within Temp38ormore	1	1	1
			% of Total	0.510843	0.489157	1
	Chi-Square Tests
		Value	df	Asymptotic Significance (2-sided)	Exact Sig. (2-sided)	Exact Sig. (1-sided)
	Pearson Chi-Square	2.433a	1	0.118782
	Continuity Correctionb	2.12806	1	0.144623
	Likelihood Ratio	2.43494	1	0.118658
	Fisher's Exact Test				0.129841	0.072283
	Linear-by-Linear Association	2.42745	1	0.119227
	N of Valid Cases	415
	a. 0 cells (0.0%) have expected count less than 5. The minimum expected count is 77.29.
	b. Computed only for a 2x2 table
	Epdural * Temp38ormore
	Crosstab										Risk Estimate
				Temp38ormore		Total						Value	95% Confidence Interval
				1	2								Lower	Upper
	Epdural	1	Count	171	172	343					Odds Ratio for Epdural (1 / 2)	1.29787	0.775833	2.17117
			% within Epdural	0.498542	0.501458	1					For cohort Templessthan38 = peak temp lesshan 38	1.1485	0.864109	1.52649
			% within Temp38ormore	0.810427	0.847291	0.828502					For cohort Templessthan38 = peak temp 38 or more	0.884913	0.70264	1.11447
			% of Total	0.413043	0.415459	0.828502					N of Valid Cases	414
		2	Count	40	31	71
			% within Epdural	0.56338	0.43662	1
			% within Temp38ormore	0.189573	0.152709	0.171498
			% of Total	0.0966184	0.0748792	0.171498
	Total		Count	211	203	414
			% within Epdural	0.509662	0.490338	1
			% within Temp38ormore	1	1	1
			% of Total	0.509662	0.490338	1
	Chi-Square Tests
		Value	df	Asymptotic Significance (2-sided)	Exact Sig. (2-sided)	Exact Sig. (1-sided)
	Pearson Chi-Square	.990a	1	0.319855
	Continuity Correctionb	0.747098	1	0.387397
	Likelihood Ratio	0.992237	1	0.319196
	Fisher's Exact Test				0.361984	0.193791
	Linear-by-Linear Association	0.98715	1	0.32044
	N of Valid Cases	414
	a. 0 cells (0.0%) have expected count less than 5. The minimum expected count is 34.81.
	b. Computed only for a 2x2 table
	Rupture of membranes 18 hours or more
											Risk Estimate
	Crosstab											Value	95% Confidence Interval
				Temp38ormore		Total							Lower	Upper
				1	2						Odds Ratio for 1 =ROm 18h or more (0 / 1)	0.641064	0.422485	0.972727
	1 =ROm 18h or more	0	Count	155	129	284					For cohort Templessthan38 = peak temp lesshan 38	0.804102	0.660269	0.979267
			% of Total	0.373494	0.310843	0.684337					For cohort Templessthan38 = peak temp 38 or more	1.25432	1.00451	1.56627
		1	Count	57	74	131					N of Valid Cases	415
			% of Total	0.137349	0.178313	0.315663
	Total		Count	212	203	415
			% of Total	0.510843	0.489157	1
	Chi-Square Tests
		Value	df	Asymptotic Significance (2-sided)	Exact Sig. (2-sided)	Exact Sig. (1-sided)
	Pearson Chi-Square	4.393a	1	0.036081
	Continuity Correctionb	3.96159	1	0.0465498
	Likelihood Ratio	4.40076	1	0.0359229
	Fisher's Exact Test				0.0445505	0.023215
	Linear-by-Linear Association	4.38269	1	0.0363057
	N of Valid Cases	415
	a. 0 cells (0.0%) have expected count less than 5. The minimum expected count is 64.08.
	b. Computed only for a 2x2 table
	Induction * Temp38ormore
	Crosstab										Risk Estimate
				Temp38ormore		Total						Value	95% Confidence Interval
				1	2								Lower	Upper
	Induction	1	Count	72	77	149					Odds Ratio for Induction (1 / 2)	1.18827	0.795361	1.77528
			% within Induction	0.483221	0.516779	1					For cohort Templessthan38 = peak temp lesshan 38	1.09098	0.892874	1.33303
			% within Temp38ormore	0.339623	0.37931	0.359036					For cohort Templessthan38 = peak temp 38 or more	0.918121	0.750628	1.12299
			% of Total	0.173494	0.185542	0.359036					N of Valid Cases	415
		2	Count	140	126	266
			% within Induction	0.526316	0.473684	1
			% within Temp38ormore	0.660377	0.62069	0.640964
			% of Total	0.337349	0.303614	0.640964
	Total		Count	212	203	415
			% within Induction	0.510843	0.489157	1
			% within Temp38ormore	1	1	1
			% of Total	0.510843	0.489157	1
	Chi-Square Tests
		Value	df	Asymptotic Significance (2-sided)	Exact Sig. (2-sided)	Exact Sig. (1-sided)
	Pearson Chi-Square	.710a	1	0.399517
	Continuity Correctionb	0.547798	1	0.459219
	Likelihood Ratio	0.709803	1	0.399509
	Fisher's Exact Test				0.414365	0.229609
	Linear-by-Linear Association	0.70807	1	0.400085
	N of Valid Cases	415
	a. 0 cells (0.0%) have expected count less than 5. The minimum expected count is 72.88.
	b. Computed only for a 2x2 table
	regularcontractionuponadmission * Temp38ormore
	Crosstab										Risk Estimate
				Temp38ormore		Total						Value	95% Confidence Interval
				1	2								Lower	Upper
	regularcontractionuponadmission	1	Count	82	62	144					Odds Ratio for regularcontractionuponadmission (1 / 2)	0.697111	0.464056	1.04721
			% within regularcontractionuponadmission	0.569444	0.430556	1					For cohort Templessthan38 = peak temp lesshan 38	0.827522	0.664175	1.03104
			% within Temp38ormore	0.386792	0.305419	0.346988					For cohort Templessthan38 = peak temp 38 or more	1.18707	0.983101	1.43336
			% of Total	0.19759	0.149398	0.346988					N of Valid Cases	415
		2	Count	130	141	271
			% within regularcontractionuponadmission	0.479705	0.520295	1
			% within Temp38ormore	0.613208	0.694581	0.653012
			% of Total	0.313253	0.339759	0.653012
	Total		Count	212	203	415
			% within regularcontractionuponadmission	0.510843	0.489157	1
			% within Temp38ormore	1	1	1
			% of Total	0.510843	0.489157	1
	Chi-Square Tests
		Value	df	Asymptotic Significance (2-sided)	Exact Sig. (2-sided)	Exact Sig. (1-sided)
	Pearson Chi-Square	3.031a	1	0.081712
	Continuity Correctionb	2.68203	1	0.101486
	Likelihood Ratio	3.0382	1	0.0813261
	Fisher's Exact Test				0.0987313	0.0506217
	Linear-by-Linear Association	3.02321	1	0.0820806
	N of Valid Cases	415
	a. 0 cells (0.0%) have expected count less than 5. The minimum expected count is 70.44.
	b. Computed only for a 2x2 table
	Total duration of labor more than 15 hours
											Risk Estimate
	Crosstab											Value	95% Confidence Interval
				Temp38ormore		Total							Lower	Upper
				1	2						Odds Ratio for lenthoflabormorethan15h (1 / 2)	1.1639	0.774554	1.74895
	lenthoflabormorethan15h	1	Count	68	72	140					For cohort Templessthan38 = peak temp lesshan 38	1.07961	0.881128	1.3228
			% of Total	0.163855	0.173494	0.337349					For cohort Templessthan38 = peak temp 38 or more	0.927579	0.756138	1.13789
		2	Count	144	131	275					N of Valid Cases	415
			% of Total	0.346988	0.315663	0.662651
	Total		Count	212	203	415
			% of Total	0.510843	0.489157	1
	Chi-Square Tests
		Value	df	Asymptotic Significance (2-sided)	Exact Sig. (2-sided)	Exact Sig. (1-sided)
	Pearson Chi-Square	.534a	1	0.464971
	Continuity Correctionb	0.392926	1	0.530765
	Likelihood Ratio	0.53388	1	0.46498
	Fisher's Exact Test				0.469528	0.265372
	Linear-by-Linear Association	0.532615	1	0.46551
	N of Valid Cases	415
	a. 0 cells (0.0%) have expected count less than 5. The minimum expected count is 68.48.
	b. Computed only for a 2x2 table
	8ormorePVexam * Temp38ormore
	Crosstab										Risk Estimate
				Temp38ormore		Total						Value	95% Confidence Interval
				1	2								Lower	Upper
	8ormorePVexam	1	Count	40	48	88					Odds Ratio for 8ormorePVexam (1 / 2)	1.33161	0.830246	2.13574
			% within 8ormorePVexam	0.454545	0.545455	1					For cohort Templessthan38 = peak temp lesshan 38	1.15073	0.921371	1.43719
			% within Temp38ormore	0.188679	0.236453	0.212048					For cohort Templessthan38 = peak temp 38 or more	0.864165	0.672381	1.11065
			% of Total	0.0963855	0.115663	0.212048					N of Valid Cases	415
		2	Count	172	155	327
			% within 8ormorePVexam	0.525994	0.474006	1
			% within Temp38ormore	0.811321	0.763547	0.787952
			% of Total	0.414458	0.373494	0.787952
	Total		Count	212	203	415
			% within 8ormorePVexam	0.510843	0.489157	1
			% within Temp38ormore	1	1	1
			% of Total	0.510843	0.489157	1
	Chi-Square Tests
		Value	df	Asymptotic Significance (2-sided)	Exact Sig. (2-sided)	Exact Sig. (1-sided)
	Pearson Chi-Square	1.417a	1	0.233972
	Continuity Correctionb	1.14505	1	0.284588
	Likelihood Ratio	1.41727	1	0.233853
	Fisher's Exact Test				0.279648	0.142292
	Linear-by-Linear Association	1.41314	1	0.234536
	N of Valid Cases	415
	a. 0 cells (0.0%) have expected count less than 5. The minimum expected count is 43.05.
	b. Computed only for a 2x2 table
	MSAF * Temp38ormore
	Crosstab										Risk Estimate
				Temp38ormore		Total						Value	95% Confidence Interval
				1	2								Lower	Upper
	MSAF	1	Count	55	50	105					Odds Ratio for MSAF (1 / 2)	0.932858	0.598995	1.45281
			% within MSAF	0.52381	0.47619	1					For cohort Templessthan38 = peak temp lesshan 38	0.96483	0.766491	1.21449
			% within Temp38ormore	0.259434	0.246305	0.253012					For cohort Templessthan38 = peak temp 38 or more	1.03427	0.83592	1.27969
			% of Total	0.13253	0.120482	0.253012					N of Valid Cases	415
		2	Count	157	153	310
			% within MSAF	0.506452	0.493548	1
			% within Temp38ormore	0.740566	0.753695	0.746988
			% of Total	0.378313	0.368675	0.746988
	Total		Count	212	203	415
			% within MSAF	0.510843	0.489157	1
			% within Temp38ormore	1	1	1
			% of Total	0.510843	0.489157	1
	Chi-Square Tests
		Value	df	Asymptotic Significance (2-sided)	Exact Sig. (2-sided)	Exact Sig. (1-sided)
	Pearson Chi-Square	.095a	1	0.758443
	Continuity Correctionb	0.0378632	1	0.845718
	Likelihood Ratio	0.0946036	1	0.758404
	Fisher's Exact Test				0.821464	0.423046
	Linear-by-Linear Association	0.094344	1	0.758726
	N of Valid Cases	415
	a. 0 cells (0.0%) have expected count less than 5. The minimum expected count is 51.36.
	b. Computed only for a 2x2 table
	E.Comparison of maternal clinical and lab findings, Antipyretic use, mode of delivery, and prevalence of confirmed chorioamnionitis
	Case Processing Summary
		Cases
		Valid		Missing		Total
		N	Percent	N	Percent	N	Percent
	maternaltachy * Temp38ormore	415	1	0	0	415	1
	fetaltachy * Temp38ormore	415	1	0	0	415	1
	WBCmothermorethan15 * Temp38ormore	415	1	0	0	415	1
	CRPmorethan20 * Temp38ormore	329	0.792771	86	0.207229	415	1
	Bloodcsmother * Temp38ormore	208	0.501205	207	0.498795	415	1
	Anyantibiotics2hrsormorebeforedelivery * Temp38ormore	415	1	0	0	415	1
	Paracetamolusefortemperaturebelow38 * Temp38ormore	298	0.718072	117	0.281928	415	1
	typeofdelivery * Temp38ormore	415	1	0	0	415	1
	istrumentaldel * Temp38ormore	415	1	0	0	415	1
	placentaculturesignificantorg * Temp38ormore	275	0.662651	140	0.337349	415	1
	pathologypositive * Temp38ormore	45	0.108434	370	0.891566	415	1
	Pathologyandsignificantplacentalculturevombined * Temp38ormore	288	0.693976	127	0.306024	415	1
	maternaltachy * Temp38ormore
	Crosstab										Risk Estimate
				Temp38ormore		Total						Value	95% Confidence Interval
				1	2								Lower	Upper
	maternaltachy	1	Count	141	110	251					Odds Ratio for maternaltachy (1 / 2)	0.595592	0.400453	0.885823
			% of Total	0.339759	0.26506	0.604819					For cohort Templessthan38 = peak temp lesshan 38	0.772823	0.636765	0.937953
		2	Count	71	93	164					For cohort Templessthan38 = peak temp 38 or more	1.29757	1.05553	1.59511
			% of Total	0.171084	0.224096	0.395181					N of Valid Cases	415
	Total		Count	212	203	415
			% of Total	0.510843	0.489157	1
	Chi-Square Tests
		Value	df	Asymptotic Significance (2-sided)	Exact Sig. (2-sided)	Exact Sig. (1-sided)
	Pearson Chi-Square	6.588a	1	0.0102679
	Continuity Correctionb	6.08236	1	0.0136538
	Likelihood Ratio	6.60342	1	0.0101783
	Fisher's Exact Test				0.0120254	0.0067849
	Linear-by-Linear Association	6.57195	1	0.0103598
	N of Valid Cases	415
	a. 0 cells (0.0%) have expected count less than 5. The minimum expected count is 80.22.
	b. Computed only for a 2x2 table
	fetaltachy * Temp38ormore
	Crosstab										Risk Estimate
				Temp38ormore		Total						Value	95% Confidence Interval
				1	2								Lower	Upper
	fetaltachy	1	Count	113	85	198					Odds Ratio for fetaltachy (1 / 2)	0.631093	0.42814	0.930253
			% of Total	0.272289	0.204819	0.477108					For cohort Templessthan38 = peak temp lesshan 38	0.789462	0.645321	0.9658
		2	Count	99	118	217					For cohort Templessthan38 = peak temp 38 or more	1.25094	1.03559	1.51108
			% of Total	0.238554	0.284337	0.522892					N of Valid Cases	415
	Total		Count	212	203	415
			% of Total	0.510843	0.489157	1
	Chi-Square Tests
		Value	df	Asymptotic Significance (2-sided)	Exact Sig. (2-sided)	Exact Sig. (1-sided)
	Pearson Chi-Square	5.431a	1	0.0197873
	Continuity Correctionb	4.98207	1	0.0256113
	Likelihood Ratio	5.44343	1	0.0196421
	Fisher's Exact Test				0.0237038	0.0127419
	Linear-by-Linear Association	5.41748	1	0.0199361
	N of Valid Cases	415
	a. 0 cells (0.0%) have expected count less than 5. The minimum expected count is 96.85.
	b. Computed only for a 2x2 table
	WBCmothermorethan15 * Temp38ormore
	Crosstab										Risk Estimate
				Temp38ormore		Total						Value	95% Confidence Interval
				1	2								Lower	Upper
	WBCmothermorethan15	1	Count	98	90	188					Odds Ratio for WBCmothermorethan15 (1 / 2)	0.926494	0.629333	1.36397
			% of Total	0.236145	0.216867	0.453012					For cohort Templessthan38 = peak temp lesshan 38	0.961683	0.788701	1.17261
		2	Count	114	113	227					For cohort Templessthan38 = peak temp 38 or more	1.03798	0.859639	1.25332
			% of Total	0.274699	0.272289	0.546988					N of Valid Cases	415
	Total		Count	212	203	415
			% of Total	0.510843	0.489157	1
	Chi-Square Tests
		Value	df	Asymptotic Significance (2-sided)	Exact Sig. (2-sided)	Exact Sig. (1-sided)
	Pearson Chi-Square	.150a	1	0.698803
	Continuity Correctionb	0.0831178	1	0.773116
	Likelihood Ratio	0.149738	1	0.698786
	Fisher's Exact Test				0.767352	0.386603
	Linear-by-Linear Association	0.14936	1	0.699148
	N of Valid Cases	415
	a. 0 cells (0.0%) have expected count less than 5. The minimum expected count is 91.96.
	b. Computed only for a 2x2 table
	CRPmorethan20 * Temp38ormore
	Crosstab										Risk Estimate
				Temp38ormore		Total						Value	95% Confidence Interval
				1	2								Lower	Upper
	CRPmorethan20	1	Count	116	97	213					Odds Ratio for CRPmorethan20 (1 / 2)	0.927429	0.58937	1.4594
			% of Total	0.352584	0.294833	0.647416					For cohort Templessthan38 = peak temp lesshan 38	0.960478	0.754447	1.22277
		2	Count	61	55	116					For cohort Templessthan38 = peak temp 38 or more	1.03563	0.8378	1.28018
			% of Total	0.18541	0.167173	0.352584					N of Valid Cases	329
	Total		Count	177	152	329
			% of Total	0.537994	0.462006	1
	Chi-Square Tests
		Value	df	Asymptotic Significance (2-sided)	Exact Sig. (2-sided)	Exact Sig. (1-sided)
	Pearson Chi-Square	.106a	1	0.744632
	Continuity Correctionb	0.0440991	1	0.833669
	Likelihood Ratio	0.106045	1	0.744692
	Fisher's Exact Test				0.817055	0.416539
	Linear-by-Linear Association	0.105775	1	0.745007
	N of Valid Cases	329
	a. 0 cells (0.0%) have expected count less than 5. The minimum expected count is 53.59.
	b. Computed only for a 2x2 table
	Bloodcsmother * Temp38ormore
	Crosstab										Risk Estimate
				Temp38ormore		Total						Value	95% Confidence Interval
				1	2								Lower	Upper
	Bloodcsmother	1	Count	19	6	25					Odds Ratio for Bloodcsmother (1 / 2)	0.616299	0.234204	1.62177
			% of Total	0.0913462	0.0288462	0.120192					For cohort Templessthan38 = peak temp lesshan 38	0.708387	0.342634	1.46457
		2	Count	121	62	183					For cohort Templessthan38 = peak temp 38 or more	1.14942	0.901031	1.46629
			% of Total	0.581731	0.298077	0.879808					N of Valid Cases	208
	Total		Count	140	68	208
			% of Total	0.673077	0.326923	1
	Chi-Square Tests
		Value	df	Asymptotic Significance (2-sided)	Exact Sig. (2-sided)	Exact Sig. (1-sided)
	Pearson Chi-Square	.976a	1	0.323265
	Continuity Correctionb	0.578354	1	0.446958
	Likelihood Ratio	1.02296	1	0.311817
	Fisher's Exact Test				0.37183	0.226433
	Linear-by-Linear Association	0.971	1	0.324431
	N of Valid Cases	208
	a. 0 cells (0.0%) have expected count less than 5. The minimum expected count is 8.17.
	b. Computed only for a 2x2 table
	Anyantibiotics2hrsormorebeforedelivery * Temp38ormore
	Crosstab										Risk Estimate
				Temp38ormore		Total						Value	95% Confidence Interval
				1	2								Lower	Upper
	Anyantibiotics2hrsormorebeforedelivery	1	Count	114	119	233					Odds Ratio for Anyantibiotics2hrsormorebeforedelivery (1 / 2)	1.21784	0.825808	1.79597
			% of Total	0.274699	0.286747	0.561446					For cohort Templessthan38 = peak temp lesshan 38	1.10658	0.905046	1.35299
		2	Count	98	84	182					For cohort Templessthan38 = peak temp 38 or more	0.908645	0.753001	1.09646
			% of Total	0.236145	0.20241	0.438554					N of Valid Cases	415
	Total		Count	212	203	415
			% of Total	0.510843	0.489157	1
	Chi-Square Tests
		Value	df	Asymptotic Significance (2-sided)	Exact Sig. (2-sided)	Exact Sig. (1-sided)
	Pearson Chi-Square	.990a	1	0.319864
	Continuity Correctionb	0.802438	1	0.370366
	Likelihood Ratio	0.990096	1	0.319719
	Fisher's Exact Test				0.324554	0.185199
	Linear-by-Linear Association	0.98712	1	0.320447
	N of Valid Cases	415
	a. 0 cells (0.0%) have expected count less than 5. The minimum expected count is 89.03.
	b. Computed only for a 2x2 table
	Paracetamolusefortemperaturebelow38 * Temp38ormore Crosstabulation
				Temp38ormore		Total					Risk Estimate
				1	2							Value	95% Confidence Interval
	Paracetamolusefortemperaturebelow38	1	Count	37	179	216							Lower	Upper
			% of Total	0.124161	0.600671	0.724832					Odds Ratio for Paracetamolusefortemperaturebelow38 (1 / 2)	11.6914	6.46187	21.1533
		2	Count	58	24	82					For cohort Templessthan38 = peak temp lesshan 38	2.8314	2.0115	3.98551
			% of Total	0.194631	0.0805369	0.275168					For cohort Templessthan38 = peak temp 38 or more	0.242178	0.175034	0.335077
	Total		Count	95	203	298					N of Valid Cases	298
			% of Total	0.318792	0.681208	1
	Chi-Square Tests
		Value	df	Asymptotic Significance (2-sided)	Exact Sig. (2-sided)	Exact Sig. (1-sided)
	Pearson Chi-Square	78.637a	1	7.46346e-19
	Continuity Correctionb	76.1882	1	2.5788e-18
	Likelihood Ratio	76.0973	1	2.7003e-18
	Fisher's Exact Test				4.5628e-18	4.5628e-18
	Linear-by-Linear Association	78.3732	1	8.5301e-19
	N of Valid Cases	298
	a. 0 cells (0.0%) have expected count less than 5. The minimum expected count is 26.14.
	b. Computed only for a 2x2 table
	typeofdelivery * Temp38ormore
	Crosstab										Risk Estimate
				Temp38ormore		Total						Value	95% Confidence Interval
				1	2								Lower	Upper
	typeofdelivery	1	Count	113	112	225					Odds Ratio for typeofdelivery (1 / 2)	1.07828	0.732688	1.58689
			% of Total	0.272289	0.26988	0.542169					For cohort Templessthan38 = peak temp lesshan 38	1.03932	0.852587	1.26694
		2	Count	99	91	190					For cohort Templessthan38 = peak temp 38 or more	0.963861	0.798325	1.16372
			% of Total	0.238554	0.219277	0.457831					N of Valid Cases	415
	Total		Count	212	203	415
			% of Total	0.510843	0.489157	1
	Chi-Square Tests
		Value	df	Asymptotic Significance (2-sided)	Exact Sig. (2-sided)	Exact Sig. (1-sided)
	Pearson Chi-Square	.146a	1	0.702218
	Continuity Correctionb	0.0805297	1	0.776581
	Likelihood Ratio	0.14619	1	0.702203
	Fisher's Exact Test				0.767556	0.388333
	Linear-by-Linear Association	0.145822	1	0.70256
	N of Valid Cases	415
	a. 0 cells (0.0%) have expected count less than 5. The minimum expected count is 92.94.
	b. Computed only for a 2x2 table
	instrumentaldel * Temp38ormore
	Crosstab										Risk Estimate
				Temp38ormore		Total						Value	95% Confidence Interval
				1	2								Lower	Upper
	istrumentaldel	1	Count	48	49	97					Odds Ratio for istrumentaldel (1 / 2)	1.08712	0.689896	1.71306
			% of Total	0.115663	0.118072	0.233735					For cohort Templessthan38 = peak temp lesshan 38	1.04311	0.83104	1.3093
		2	Count	164	154	318					For cohort Templessthan38 = peak temp 38 or more	0.959517	0.764252	1.20467
			% of Total	0.395181	0.371084	0.766265					N of Valid Cases	415
	Total		Count	212	203	415
			% of Total	0.510843	0.489157	1
	Chi-Square Tests
		Value	df	Asymptotic Significance (2-sided)	Exact Sig. (2-sided)	Exact Sig. (1-sided)
	Pearson Chi-Square	.130a	1	0.71879
	Continuity Correctionb	0.0595643	1	0.807186
	Likelihood Ratio	0.129631	1	0.718815
	Fisher's Exact Test				0.72929	0.403477
	Linear-by-Linear Association	0.129343	1	0.719115
	N of Valid Cases	415
	a. 0 cells (0.0%) have expected count less than 5. The minimum expected count is 47.45.
	b. Computed only for a 2x2 table
	placentaculturesignificantorg * Temp38ormore Crosstabulation
				Temp38ormore		Total					Risk Estimate
				1	2							Value	95% Confidence Interval
	placentaculturesignificantorg	1	Count	37	25	62							Lower	Upper
			% of Total	0.134545	0.0909091	0.225455					Odds Ratio for placentaculturesignificantorg (1 / 2)	0.644681	0.36307	1.14472
		2	Count	104	109	213					For cohort Templessthan38 = peak temp lesshan 38	0.787955	0.566473	1.09603
			% of Total	0.378182	0.396364	0.774545					For cohort Templessthan38 = peak temp 38 or more	1.22224	0.955211	1.56392
	Total		Count	141	134	275					N of Valid Cases	275
			% of Total	0.512727	0.487273	1
	Chi-Square Tests
		Value	df	Asymptotic Significance (2-sided)	Exact Sig. (2-sided)	Exact Sig. (1-sided)
	Pearson Chi-Square	2.263a	1	0.132477
	Continuity Correctionb	1.84975	1	0.173813
	Likelihood Ratio	2.27648	1	0.131349
	Fisher's Exact Test				0.149958	0.0866683
	Linear-by-Linear Association	2.25501	1	0.133183
	N of Valid Cases	275
	a. 0 cells (0.0%) have expected count less than 5. The minimum expected count is 30.21.
	b. Computed only for a 2x2 table
	pathologypositive * Temp38ormore
	Crosstab										Risk Estimate
				Temp38ormore		Total						Value	95% Confidence Interval
				1	2								Lower	Upper
	pathologypositive	1	Count	17	12	29					Odds Ratio for pathologypositive (1 / 2)	0.705882	0.206866	2.40866
			% of Total	0.377778	0.266667	0.644444					For cohort Templessthan38 = peak temp lesshan 38	0.827586	0.430302	1.59167
		2	Count	8	8	16					For cohort Templessthan38 = peak temp 38 or more	1.17241	0.658025	2.08891
			% of Total	0.177778	0.177778	0.355556					N of Valid Cases	45
	Total		Count	25	20	45
			% of Total	0.555556	0.444444	1
	Chi-Square Tests
		Value	df	Asymptotic Significance (2-sided)	Exact Sig. (2-sided)	Exact Sig. (1-sided)
	Pearson Chi-Square	.310a	1	0.577469
	Continuity Correctionb	0.0594019	1	0.807444
	Likelihood Ratio	0.309687	1	0.577872
	Fisher's Exact Test				0.75508	0.402724
	Linear-by-Linear Association	0.303448	1	0.581729
	N of Valid Cases	45
	a. 0 cells (0.0%) have expected count less than 5. The minimum expected count is 7.11.
	b. Computed only for a 2x2 table
	Pathologyandsignificantplacentalculturevombined * Temp38ormore
	Crosstab										Risk Estimate
				Temp38ormore		Total						Value	95% Confidence Interval
				1	2								Lower	Upper
	Pathologyandsignificantplacentalculturevombined	1	Count	47	35	82					Odds Ratio for Pathologyandsignificantplacentalculturevombined (1 / 2)	0.744681	0.444578	1.24736
			% of Total	0.163194	0.121528	0.284722					For cohort Templessthan38 = peak temp lesshan 38	0.853659	0.64159	1.13582
		2	Count	103	103	206					For cohort Templessthan38 = peak temp 38 or more	1.14634	0.909556	1.44477
			% of Total	0.357639	0.357639	0.715278					N of Valid Cases	288
	Total		Count	150	138	288
			% of Total	0.520833	0.479167	1
	Chi-Square Tests
		Value	df	Asymptotic Significance (2-sided)	Exact Sig. (2-sided)	Exact Sig. (1-sided)
	Pearson Chi-Square	1.258a	1	0.261977
	Continuity Correctionb	0.982169	1	0.321664
	Likelihood Ratio	1.26228	1	0.261221
	Fisher's Exact Test				0.29653	0.160842
	Linear-by-Linear Association	1.25391	1	0.262806
	N of Valid Cases	288
	a. 0 cells (0.0%) have expected count less than 5. The minimum expected count is 39.29.
	b. Computed only for a 2x2 table
	F. Comaparison of Neonatal outcome - Continuous variables
	Group Statistics
	Temp38ormore		N	Mean	Std. Deviation	Std. Error Mean
	babytempatbirth	1	212	37.6217	0.738001	0.0506861
		2	203	37.4433	0.59394	0.0416864
	babyWBC	1	212	17.2537	5.01096	0.344154
		2	203	17.4101	5.84155	0.409996
	Independent Samples Test
			Levene's Test for Equality of Variances		t-test for Equality of Means
			F	Sig.	t	df	Sig. (2-tailed)	Mean Difference	Std. Error Difference	95% Confidence Interval of the Difference
										Lower	Upper
	babytempatbirth	Equal variances assumed	10.7916	0.00110658	2.70502	413	0.00711254	0.178348	0.0659323	0.0487437	0.307953
		Equal variances not assumed			2.71763	401.23	0.00686009	0.178348	0.0656265	0.0493336	0.307363
	babyWBC	Equal variances assumed	2.56015	0.110353	-0.293184	413	0.769529	-0.156421	0.533526	-1.20519	0.892343
		Equal variances not assumed			-0.292216	397.852	0.770274	-0.156421	0.535294	-1.20878	0.895936
	G. Comaparison of Neonatal outcome - Dichotomous variables
	Case Processing Summary
		Cases
		Valid		Missing		Total
		N	Percent	N	Percent	N	Percent
	1=>37.5 * Temp38ormore	415	1	0	0	415	1
	PPV * Temp38ormore	415	1	0	0	415	1
	babysymptomatic * Temp38ormore	415	1	0	0	415	1
	babyCRPmorethan10 * Temp38ormore	149	0.359036	266	0.640964	415	1
	AnyRespsupportinNICU * Temp38ormore	415	1	0	0	415	1
	Congenitalpneumoniaorsepsis * Temp38ormore	415	1	0	0	415	1
	staymorethan3days * Temp38ormore	415	1	0	0	415	1
	1.Birth temperature >37.5 C
	Crosstab										Risk Estimate
				Temp38ormore		Total						Value	95% Confidence Interval
				1	2								Lower	Upper
	1=>37.5	0	Count	120	130	250					Odds Ratio for 1=>37.5 (0 / 1)	1.3653	0.919873	2.02641
			% of Total	0.289157	0.313253	0.60241					For cohort Templessthan38 = peak temp lesshan 38	1.17534	0.954024	1.448
		1	Count	92	73	165					For cohort Templessthan38 = peak temp 38 or more	0.86087	0.713755	1.03831
			% of Total	0.221687	0.175904	0.39759					N of Valid Cases	415
	Total		Count	212	203	415
			% of Total	0.510843	0.489157	1
	Chi-Square Tests
		Value	df	Asymptotic Significance (2-sided)	Exact Sig. (2-sided)	Exact Sig. (1-sided)
	Pearson Chi-Square	2.394a	1	0.121815
	Continuity Correctionb	2.09344	1	0.147933
	Likelihood Ratio	2.39765	1	0.121518
	Fisher's Exact Test				0.132892	0.0738918
	Linear-by-Linear Association	2.38806	1	0.122266
	N of Valid Cases	415
	a. 0 cells (0.0%) have expected count less than 5. The minimum expected count is 80.71.
	b. Computed only for a 2x2 table
	2.Need for postive pressure ventilation
											Risk Estimate
	Crosstab											Value	95% Confidence Interval
				Temp38ormore		Total							Lower	Upper
				1	2						Odds Ratio for PPV (1 / 2)	1.04762	0.48645	2.25615
	PPV	1	Count	14	14	28					For cohort Templessthan38 = peak temp lesshan 38	1.02381	0.697224	1.50337
			% of Total	0.0337349	0.0337349	0.0674699					For cohort Templessthan38 = peak temp 38 or more	0.977273	0.666334	1.43331
		2	Count	198	189	387					N of Valid Cases	415
			% of Total	0.477108	0.455422	0.93253
	Total		Count	212	203	415
			% of Total	0.510843	0.489157	1
	Chi-Square Tests
		Value	df	Asymptotic Significance (2-sided)	Exact Sig. (2-sided)	Exact Sig. (1-sided)
	Pearson Chi-Square	.014a	1	0.905384
	Continuity Correctionb	0	1	1
	Likelihood Ratio	0.0141252	1	0.905395
	Fisher's Exact Test				1	0.530067
	Linear-by-Linear Association	0.0140942	1	0.905498
	N of Valid Cases	415
	a. 0 cells (0.0%) have expected count less than 5. The minimum expected count is 13.70.
	b. Computed only for a 2x2 table
	3.Respiratory ditress
											Risk Estimate
	Crosstab											Value	95% Confidence Interval
				Temp38ormore		Total							Lower	Upper
				1	2						Odds Ratio for babysymptomatic (1 / 2)	1.80288	1.11157	2.92413
	babysymptomatic	1	Count	34	52	86					For cohort Templessthan38 = peak temp lesshan 38	1.31742	1.07077	1.62088
			% of Total	0.0819277	0.125301	0.207229					For cohort Templessthan38 = peak temp 38 or more	0.730729	0.55245	0.96654
		2	Count	178	151	329					N of Valid Cases	415
			% of Total	0.428916	0.363855	0.792771
	Total		Count	212	203	415
			% of Total	0.510843	0.489157	1
	Chi-Square Tests
		Value	df	Asymptotic Significance (2-sided)	Exact Sig. (2-sided)	Exact Sig. (1-sided)
	Pearson Chi-Square	5.791a	1	0.0161103
	Continuity Correctionb	5.22245	1	0.0222971
	Likelihood Ratio	5.81855	1	0.015858
	Fisher's Exact Test				0.0210283	0.0110364
	Linear-by-Linear Association	5.77684	1	0.0162387
	N of Valid Cases	415
	a. 0 cells (0.0%) have expected count less than 5. The minimum expected count is 42.07.
	b. Computed only for a 2x2 table
	4.Baby CRP >10
											Risk Estimate
	Crosstab											Value	95% Confidence Interval
				Temp38ormore		Total							Lower	Upper
				1	2						Odds Ratio for babyCRPmorethan10 (1 / 2)	0.565476	0.288821	1.10713
	babyCRPmorethan10	1	Count	30	25	55					For cohort Templessthan38 = peak temp lesshan 38	0.762987	0.546349	1.06553
			% of Total	0.201342	0.167785	0.369128					For cohort Templessthan38 = peak temp 38 or more	1.34928	0.956417	1.90352
		2	Count	38	56	94					N of Valid Cases	149
			% of Total	0.255034	0.375839	0.630872
	Total		Count	68	81	149
			% of Total	0.456376	0.543624	1
	Chi-Square Tests
		Value	df	Asymptotic Significance (2-sided)	Exact Sig. (2-sided)	Exact Sig. (1-sided)
	Pearson Chi-Square	2.788a	1	0.0949519
	Continuity Correctionb	2.24826	1	0.133764
	Likelihood Ratio	2.78769	1	0.094991
	Fisher's Exact Test				0.124937	0.0669191
	Linear-by-Linear Association	2.76964	1	0.0960679
	N of Valid Cases	149
	a. 0 cells (0.0%) have expected count less than 5. The minimum expected count is 25.10.
	b. Computed only for a 2x2 table
	5.Any respiratory support in NICU
											Risk Estimate
	Crosstab											Value	95% Confidence Interval
				Temp38ormore		Total							Lower	Upper
				1	2						Odds Ratio for AnyRespsupportinNICU (1 / 2)	1.3728	0.828288	2.27528
	AnyRespsupportinNICU	1	Count	33	41	74					For cohort Templessthan38 = peak temp lesshan 38	1.16625	0.923966	1.47207
			% of Total	0.0795181	0.0987952	0.178313					For cohort Templessthan38 = peak temp 38 or more	0.849539	0.646386	1.11654
		2	Count	179	162	341					N of Valid Cases	415
			% of Total	0.431325	0.390361	0.821687
	Total		Count	212	203	415
			% of Total	0.510843	0.489157	1
	Chi-Square Tests
		Value	df	Asymptotic Significance (2-sided)	Exact Sig. (2-sided)	Exact Sig. (1-sided)
	Pearson Chi-Square	1.518a	1	0.217937
	Continuity Correctionb	1.21829	1	0.269697
	Likelihood Ratio	1.51922	1	0.217738
	Fisher's Exact Test				0.248785	0.13484
	Linear-by-Linear Association	1.51425	1	0.218492
	N of Valid Cases	415
	a. 0 cells (0.0%) have expected count less than 5. The minimum expected count is 36.20.
	b. Computed only for a 2x2 table
	6. Congenital pneumonia and or sepsis
											Risk Estimate
	Crosstab											Value	95% Confidence Interval
				Temp38ormore		Total							Lower	Upper
				1	2						Odds Ratio for Congenitalpneumoniaorsepsis (1 / 2)	0.81047	0.400009	1.64212
	Congenitalpneumoniaorsepsis	1	Count	19	15	34					For cohort Templessthan38 = peak temp lesshan 38	0.894086	0.604292	1.32285
			% of Total	0.0457831	0.0361446	0.0819277					For cohort Templessthan38 = peak temp 38 or more	1.10317	0.805344	1.51113
		2	Count	193	188	381					N of Valid Cases	415
			% of Total	0.46506	0.453012	0.918072
	Total		Count	212	203	415
			% of Total	0.510843	0.489157	1
	Chi-Square Tests
		Value	df	Asymptotic Significance (2-sided)	Exact Sig. (2-sided)	Exact Sig. (1-sided)
	Pearson Chi-Square	.341a	1	0.559146
	Continuity Correctionb	0.164091	1	0.685418
	Likelihood Ratio	0.342103	1	0.558618
	Fisher's Exact Test				0.595106	0.34332
	Linear-by-Linear Association	0.340363	1	0.55962
	N of Valid Cases	415
	a. 0 cells (0.0%) have expected count less than 5. The minimum expected count is 16.63.
	b. Computed only for a 2x2 table
	7.ICU stay more than 3 days
											Risk Estimate
	Crosstab											Value	95% Confidence Interval
				Temp38ormore		Total							Lower	Upper
				1	2						Odds Ratio for staymorethan3days (.00 / 1.00)	1.57143	0.939396	2.6287
	staymorethan3days	.00	Count	168	174	342					For cohort Templessthan38 = peak temp lesshan 38	1.2807	0.947685	1.73074
			% of Total	0.404819	0.419277	0.824096					For cohort Templessthan38 = peak temp 38 or more	0.814992	0.657185	1.01069
		1.00	Count	44	29	73					N of Valid Cases	415
			% of Total	0.106024	0.0698795	0.175904
	Total		Count	212	203	415
			% of Total	0.510843	0.489157	1
	Chi-Square Tests
		Value	df	Asymptotic Significance (2-sided)	Exact Sig. (2-sided)	Exact Sig. (1-sided)
	Pearson Chi-Square	2.994a	1	0.0835899
	Continuity Correctionb	2.56406	1	0.109318
	Likelihood Ratio	3.01433	1	0.0825316
	Fisher's Exact Test				0.0941173	0.0543369
	Linear-by-Linear Association	2.98647	1	0.0839631
	N of Valid Cases	415
	a. 0 cells (0.0%) have expected count less than 5. The minimum expected count is 35.71.
	b. Computed only for a 2x2 table
